# Supplementary material for: 3-Chloro-N-[N-(furan-2-carbon­yl)hydrazinocarbo­thio­yl]benzamide
Source: Acta Crystallogr Sect E Struct Rep Online. 2013 Sep 21;69(Pt 10):o1567. doi: 10.1107/S1600536813025440 (PMC3790427; doi:10.1107/S1600536813025440)
Supplement: Supplementary file 1 [file e-69-o1567-sup1.cif]

##############################################################################
#                                                                            #
# This CIF contains the data in a paper accepted for publication in          #
# Acta Crystallographica Section E. It conforms to the requirements of       #
# Notes for Authors for Acta Crystallographica Section E, and has been       #
# peer reviewed under the auspices of the IUCr Commission on Journals.       #
#                                                                            #
# Full details of the Crystallographic Information File format               #
# are given in the paper "The Crystallographic Information File (CIF):       #
# a New Standard Archive File for Crystallography" by S. R. Hall, F. H.      #
# Allen and I. D. Brown [Acta Cryst. (1991), A47, 655-685].                  #
#                                                                            #
# The current version of the core CIF dictionary is obtainable from          #
# ftp://ftp.iucr.org/pub/cif_core.dic.                                       #
#                                                                            #
# Software is freely available for graphical display of the structure(s)     #
# in this CIF. For information consult the CIF software page                 #
# http://www.iucr.org/resources/cif/software.                                #
#                                                                            #
# This file may be used for bona fide research purposes within the           #
# scientific community so long as proper attribution is given to the journal # 
# article from which it was obtained.                                        #
#                                                                            #
##############################################################################
data_global
_audit_creation_method     'form.cif (version 2.0)'
_journal_data_validation_number     ?
_journal_date_recd_electronic     2013-08-28
_journal_date_accepted     2013-09-13
_journal_name_full     'Acta Crystallographica, Section E'
_journal_year     2013
_journal_volume     69
_journal_issue     10
_journal_page_first     o1567
_journal_page_last     o1567
_journal_paper_category     QO
_journal_paper_doi     10.1107/S1600536813025440
_journal_coeditor_code     BG2516
_publ_contact_author_name     'Dr. Siti Aishah Hasbullah'
_publ_contact_author_address
;
      School of Chemical Sciences and Food Technology
      Universiti Kebangsaan Malaysia
      43600 Bangi, Selangor
      MALAYSIA
;
_publ_contact_author_email     'Aishah80@ukm.my'
_publ_contact_author_fax     '6 03 89215410'
_publ_contact_author_phone     '6 03 89214215'
_publ_section_title
;
3-Chloro-<i>N</i>-[<i>N</i>-(furan-2-carbonyl)hydrazinocarbothioyl]benzamide
;
loop_
    _publ_author_name
    _publ_author_footnote
    _publ_author_address
    'Yamin, Bohari M' ?
;      School of Chemical Sciences and Food Technology
       Universiti Kebangsaan Malaysia
       43600 Bangi, Selangor
       Malaysia
;
    'Yusof, Diyana' ?
;      School of Chemical Sciences and Food Technology
       Universiti Kebangsaan Malaysia
       43600 Bangi, Selangor
       Malaysia
;
    'Hasbullah, Siti Aishah' ?
;      School of Chemical Sciences and Food Technology
       Universiti Kebangsaan Malaysia
       43600 Bangi, Selangor
       Malaysia
;
data_I
_database_code_depnum_ccdc_archive 'CCDC 960925'
_audit_creation_method     SHELXL-97
_chemical_name_systematic
;
3-Chloro-<i>N</i>-[<i>N</i>-(furan-2-carbonyl)hydrazinocarbothioyl]benzamide
;
_chemical_name_common     ?
_chemical_formula_moiety     'C13 H10 Cl N3 O3 S'
_chemical_formula_sum     'C13 H10 Cl N3 O3 S'
_chemical_formula_iupac     'C13 H10 Cl N3 O3 S'
_chemical_formula_weight     323.75
_chemical_melting_point     ?
_symmetry_cell_setting     orthorhombic
_symmetry_space_group_name_H-M     'P b c a'
_symmetry_space_group_name_Hall     '-P 2ac 2ab '
loop_
    _symmetry_equiv_pos_as_xyz
    'x, y, z'
    '-x+1/2, -y, z+1/2'
    'x+1/2, -y+1/2, -z'
    '-x, y+1/2, -z+1/2'
    '-x, -y, -z'
    'x-1/2, y, -z-1/2'
    '-x-1/2, y-1/2, z'
    'x, -y-1/2, z-1/2'
_cell_length_a     7.286(4)
_cell_length_b     15.148(8)
_cell_length_c     25.840(14)
_cell_angle_alpha     90.00
_cell_angle_beta     90.00
_cell_angle_gamma     90.00
_cell_volume     2852(3)
_cell_formula_units_Z     8
_cell_measurement_reflns_used     1801
_cell_measurement_theta_min     1.5
_cell_measurement_theta_max     25.0
_cell_measurement_temperature     298(2)
_exptl_crystal_description     block
_exptl_crystal_colour     colourless
_exptl_crystal_size_max     0.50
_exptl_crystal_size_mid     0.49
_exptl_crystal_size_min     0.12
_exptl_crystal_density_diffrn     1.508
_exptl_crystal_density_meas     ?
_exptl_crystal_density_method     'not measured'
_exptl_crystal_F_000     1328
_exptl_absorpt_coefficient_mu     0.427
_exptl_absorpt_correction_type     multi-scan
_exptl_absorpt_process_details     '(SADABS; Bruker, 2000)'
_exptl_absorpt_correction_T_min     0.8149
_exptl_absorpt_correction_T_max     0.9505
_exptl_special_details     ?
_diffrn_ambient_temperature     298(2)
_diffrn_radiation_type     MoK\a
_diffrn_radiation_wavelength     0.71073
_diffrn_radiation_source     'fine-focus sealed tube'
_diffrn_radiation_monochromator     graphite
_diffrn_measurement_device_type
;
Bruker SMART APEX CCD area-detector diffractometer
;
_diffrn_measurement_method     '\w scan'
_diffrn_detector_area_resol_mean     83.66
_diffrn_reflns_number     15224
_diffrn_reflns_av_R_equivalents     0.0819
_diffrn_reflns_av_sigmaI/netI     0.0941
_diffrn_reflns_theta_min     1.58
_diffrn_reflns_theta_max     25.00
_diffrn_reflns_theta_full     25.00
_diffrn_measured_fraction_theta_max     1.00
_diffrn_measured_fraction_theta_full     1.00
_diffrn_reflns_limit_h_min     -8
_diffrn_reflns_limit_h_max     8
_diffrn_reflns_limit_k_min     -18
_diffrn_reflns_limit_k_max     18
_diffrn_reflns_limit_l_min     -30
_diffrn_reflns_limit_l_max     20
_diffrn_standards_number     0
_diffrn_standards_interval_count     0
_diffrn_standards_interval_time     0
_diffrn_standards_decay_%     0
_refine_special_details
;
 Refinement of F^2^ against ALL reflections.  The weighted R-factor wR and
 goodness of fit S are based on F^2^, conventional R-factors R are based
 on F, with F set to zero for negative F^2^. The threshold expression of
 F^2^ > 2sigma(F^2^) is used only for calculating R-factors(gt) etc. and is
 not relevant to the choice of reflections for refinement.  R-factors based
 on F^2^ are statistically about twice as large as those based on F, and R-
 factors based on ALL data will be even larger.
;
_reflns_number_total     2507
_reflns_number_gt     1723
_reflns_threshold_expression     'I>2sigma(I)'
_refine_ls_structure_factor_coef     Fsqd
_refine_ls_matrix_type     full
_refine_ls_R_factor_all     0.0733
_refine_ls_R_factor_gt     0.0446
_refine_ls_wR_factor_gt     0.1010
_refine_ls_wR_factor_ref     0.1165
_refine_ls_goodness_of_fit_ref     1.020
_refine_ls_restrained_S_all     1.020
_refine_ls_number_reflns     2507
_refine_ls_number_parameters     190
_refine_ls_number_restraints     0
_refine_ls_hydrogen_treatment     constr
_refine_ls_weighting_scheme     calc
_refine_ls_weighting_details
         'calc w=1/[\s^2^(Fo^2^)+(0.0000P)^2^+1.0899P] where P=(Fo^2^+2Fc^2^)/3'
_atom_sites_solution_hydrogens     geom
_atom_sites_solution_primary     direct
_atom_sites_solution_secondary     difmap
_refine_ls_shift/su_max     ?
_refine_ls_shift/su_max_lt     0.001
_refine_ls_shift/su_mean     0.000
_refine_diff_density_max     0.24
_refine_diff_density_min     -0.19
_refine_ls_extinction_method     none
_refine_ls_extinction_coef     ?
loop_
    _atom_type_symbol
    _atom_type_description
    _atom_type_scat_dispersion_real
    _atom_type_scat_dispersion_imag
    _atom_type_scat_source
    'C' 'C' 0.0033 0.0016
                         'International Tables Vol C Tables 4.2.6.8 and 6.1.1.4'
    'H' 'H' 0.0000 0.0000
                         'International Tables Vol C Tables 4.2.6.8 and 6.1.1.4'
    'N' 'N' 0.0061 0.0033
                         'International Tables Vol C Tables 4.2.6.8 and 6.1.1.4'
    'O' 'O' 0.0106 0.0060
                         'International Tables Vol C Tables 4.2.6.8 and 6.1.1.4'
    'S' 'S' 0.1246 0.1234
                         'International Tables Vol C Tables 4.2.6.8 and 6.1.1.4'
    'Cl' 'Cl' 0.1484 0.1585
                         'International Tables Vol C Tables 4.2.6.8 and 6.1.1.4'
_computing_data_collection     'SMART (Bruker, 2000)'
_computing_cell_refinement     'SAINT (Bruker, 2000)'
_computing_data_reduction     'SAINT (Bruker, 2000)'
_computing_structure_solution     'SHELXTL (Sheldrick, 2008)'
_computing_structure_refinement     'SHELXTL (Sheldrick, 2008)'
_computing_molecular_graphics     'SHELXTL (Sheldrick, 2008)'
_computing_publication_material
;
SHELXTL (Sheldrick, 2008) and PLATON (Spek, 2009)
;
loop_
    _atom_site_type_symbol
    _atom_site_label
    _atom_site_fract_x
    _atom_site_fract_y
    _atom_site_fract_z
    _atom_site_U_iso_or_equiv
    _atom_site_adp_type
    _atom_site_calc_flag
    _atom_site_refinement_flags
    _atom_site_occupancy
    _atom_site_symmetry_multiplicity
    _atom_site_disorder_assembly
    _atom_site_disorder_group
    Cl Cl1 0.98435(14) -0.08651(5) -0.18005(3) 0.0735(3) Uani d . 1 1 . .
    O O1 0.7448(3) 0.04610(12) -0.00613(7) 0.0591(6) Uani d . 1 1 . .
    O O2 0.6645(3) 0.25070(11) 0.08567(7) 0.0509(5) Uani d . 1 1 . .
    O O3 0.4281(3) 0.21465(12) 0.20364(7) 0.0509(5) Uani d . 1 1 . .
    N N1 0.7094(3) -0.06226(13) 0.05323(8) 0.0436(6) Uani d . 1 1 . .
    H H1A 0.7296 -0.1173 0.0592 0.052 Uiso calc R 1 1 . .
    N N2 0.6422(3) 0.07378(13) 0.08781(8) 0.0419(6) Uani d . 1 1 . .
    H H2A 0.6885 0.0964 0.0602 0.050 Uiso calc R 1 1 . .
    N N3 0.5717(3) 0.12697(13) 0.12567(9) 0.0461(6) Uani d . 1 1 . .
    H H3A 0.5170 0.1039 0.1519 0.055 Uiso calc R 1 1 . .
    C C1 0.8615(4) -0.06793(17) -0.08220(11) 0.0436(7) Uani d . 1 1 . .
    H H1B 0.8702 -0.0074 -0.0878 0.052 Uiso calc R 1 1 . .
    C C2 0.9095(4) -0.12615(18) -0.12060(11) 0.0441(7) Uani d . 1 1 . .
    C C3 0.8981(4) -0.21559(17) -0.11338(12) 0.0474(7) Uani d . 1 1 . .
    H H3B 0.9332 -0.2543 -0.1395 0.057 Uiso calc R 1 1 . .
    C C4 0.8341(5) -0.24695(18) -0.06697(12) 0.0543(8) Uani d . 1 1 . .
    H H4A 0.8249 -0.3075 -0.0618 0.065 Uiso calc R 1 1 . .
    C C5 0.7834(4) -0.19013(17) -0.02794(11) 0.0510(8) Uani d . 1 1 . .
    H H5A 0.7379 -0.2123 0.0031 0.061 Uiso calc R 1 1 . .
    C C6 0.8002(4) -0.09970(16) -0.03502(10) 0.0388(6) Uani d . 1 1 . .
    C C7 0.7507(4) -0.03252(17) 0.00457(10) 0.0418(7) Uani d . 1 1 . .
    C C8 0.6385(4) -0.01326(16) 0.09412(10) 0.0396(6) Uani d . 1 1 . .
    C C9 0.5875(4) 0.21534(15) 0.12203(10) 0.0356(6) Uani d . 1 1 . .
    C C10 0.5023(4) 0.26306(16) 0.16468(9) 0.0360(6) Uani d . 1 1 . .
    C C11 0.4757(4) 0.34892(18) 0.17338(12) 0.0501(8) Uani d . 1 1 . .
    H H11A 0.5155 0.3954 0.1527 0.060 Uiso calc R 1 1 . .
    C C12 0.3764(5) 0.3558(2) 0.21962(12) 0.0593(9) Uani d . 1 1 . .
    H H12A 0.3359 0.4075 0.2353 0.071 Uiso calc R 1 1 . .
    C C13 0.3516(5) 0.2743(2) 0.23661(12) 0.0613(9) Uani d . 1 1 . .
    H H13A 0.2902 0.2598 0.2670 0.074 Uiso calc R 1 1 . .
    S S1 0.55517(13) -0.06141(5) 0.14664(3) 0.0566(3) Uani d . 1 1 . .
loop_
    _atom_site_aniso_label
    _atom_site_aniso_U_11
    _atom_site_aniso_U_22
    _atom_site_aniso_U_33
    _atom_site_aniso_U_12
    _atom_site_aniso_U_13
    _atom_site_aniso_U_23
    Cl1 0.1084(8) 0.0531(5) 0.0589(6) -0.0122(5) 0.0308(5) -0.0102(4)
    O1 0.1014(18) 0.0309(11) 0.0451(12) 0.0079(10) 0.0097(11) 0.0008(9)
    O2 0.0729(15) 0.0372(10) 0.0427(11) -0.0040(9) 0.0154(10) 0.0013(9)
    O3 0.0632(14) 0.0457(11) 0.0437(12) 0.0032(9) 0.0137(10) 0.0024(9)
    N1 0.0614(16) 0.0247(11) 0.0448(14) 0.0032(10) -0.0005(11) -0.0022(10)
    N2 0.0572(15) 0.0303(11) 0.0381(13) 0.0018(10) 0.0081(11) -0.0017(10)
    N3 0.0648(17) 0.0317(12) 0.0416(13) 0.0010(11) 0.0137(12) -0.0021(10)
    C1 0.0508(18) 0.0302(13) 0.0497(18) -0.0015(12) -0.0007(14) -0.0064(12)
    C2 0.0432(17) 0.0421(15) 0.0469(17) -0.0036(13) 0.0029(13) -0.0076(13)
    C3 0.0535(19) 0.0373(15) 0.0512(18) 0.0082(13) -0.0081(15) -0.0126(13)
    C4 0.080(2) 0.0290(14) 0.0535(18) 0.0094(14) -0.0144(16) -0.0050(13)
    C5 0.076(2) 0.0367(16) 0.0406(17) 0.0027(14) -0.0108(15) 0.0022(12)
    C6 0.0464(17) 0.0300(14) 0.0401(15) 0.0044(11) -0.0074(13) -0.0023(11)
    C7 0.0494(17) 0.0344(15) 0.0417(17) 0.0026(12) -0.0064(13) -0.0021(12)
    C8 0.0437(16) 0.0315(14) 0.0436(16) 0.0001(12) -0.0046(13) -0.0033(12)
    C9 0.0396(16) 0.0306(14) 0.0365(15) 0.0007(11) -0.0035(12) 0.0001(11)
    C10 0.0396(16) 0.0354(13) 0.0329(14) -0.0010(12) -0.0013(12) 0.0003(11)
    C11 0.065(2) 0.0369(15) 0.0489(18) 0.0036(14) 0.0038(15) -0.0045(13)
    C12 0.072(2) 0.0511(19) 0.055(2) 0.0136(16) 0.0045(17) -0.0165(16)
    C13 0.062(2) 0.076(2) 0.0457(18) 0.0112(18) 0.0154(16) -0.0076(16)
    S1 0.0856(6) 0.0331(4) 0.0513(5) -0.0044(4) 0.0144(4) 0.0026(3)
_geom_special_details
;
 All esds (except the esd in the dihedral angle between two l.s. planes)
 are estimated using the full covariance matrix.  The cell esds are taken
 into account individually in the estimation of esds in distances, angles
 and torsion angles; correlations between esds in cell parameters are only
 used when they are defined by crystal symmetry.  An approximate (isotropic)
 treatment of cell esds is used for estimating esds involving l.s. planes.
;
loop_
    _geom_bond_atom_site_label_1
    _geom_bond_atom_site_label_2
    _geom_bond_site_symmetry_2
    _geom_bond_distance
    _geom_bond_publ_flag
    Cl1 C2 . 1.737(3) ?
    O1 C7 . 1.223(3) ?
    O2 C9 . 1.219(3) ?
    O3 C10 . 1.358(3) ?
    O3 C13 . 1.362(3) ?
    N1 C7 . 1.369(3) ?
    N1 C8 . 1.391(3) ?
    N1 H1A . 0.8600 ?
    N2 C8 . 1.329(3) ?
    N2 N3 . 1.368(3) ?
    N2 H2A . 0.8600 ?
    N3 C9 . 1.347(3) ?
    N3 H3A . 0.8600 ?
    C1 C2 . 1.373(4) ?
    C1 C6 . 1.385(4) ?
    C1 H1B . 0.9300 ?
    C2 C3 . 1.370(4) ?
    C3 C4 . 1.372(4) ?
    C3 H3B . 0.9300 ?
    C4 C5 . 1.376(4) ?
    C4 H4A . 0.9300 ?
    C5 C6 . 1.388(4) ?
    C5 H5A . 0.9300 ?
    C6 C7 . 1.488(4) ?
    C8 S1 . 1.656(3) ?
    C9 C10 . 1.457(3) ?
    C10 C11 . 1.334(4) ?
    C11 C12 . 1.401(4) ?
    C11 H11A . 0.9300 ?
    C12 C13 . 1.322(4) ?
    C12 H12A . 0.9300 ?
    C13 H13A . 0.9300 ?
loop_
    _geom_angle_atom_site_label_1
    _geom_angle_atom_site_label_2
    _geom_angle_atom_site_label_3
    _geom_angle_site_symmetry_1
    _geom_angle_site_symmetry_3
    _geom_angle
    _geom_angle_publ_flag
    C10 O3 C13 . . 105.6(2) ?
    C7 N1 C8 . . 127.1(2) ?
    C7 N1 H1A . . 116.4 ?
    C8 N1 H1A . . 116.4 ?
    C8 N2 N3 . . 119.3(2) ?
    C8 N2 H2A . . 120.4 ?
    N3 N2 H2A . . 120.4 ?
    C9 N3 N2 . . 120.2(2) ?
    C9 N3 H3A . . 119.9 ?
    N2 N3 H3A . . 119.9 ?
    C2 C1 C6 . . 119.7(2) ?
    C2 C1 H1B . . 120.2 ?
    C6 C1 H1B . . 120.2 ?
    C3 C2 C1 . . 121.4(3) ?
    C3 C2 Cl1 . . 118.8(2) ?
    C1 C2 Cl1 . . 119.8(2) ?
    C2 C3 C4 . . 118.8(3) ?
    C2 C3 H3B . . 120.6 ?
    C4 C3 H3B . . 120.6 ?
    C3 C4 C5 . . 121.0(3) ?
    C3 C4 H4A . . 119.5 ?
    C5 C4 H4A . . 119.5 ?
    C4 C5 C6 . . 119.8(3) ?
    C4 C5 H5A . . 120.1 ?
    C6 C5 H5A . . 120.1 ?
    C1 C6 C5 . . 119.2(2) ?
    C1 C6 C7 . . 116.5(2) ?
    C5 C6 C7 . . 124.3(3) ?
    O1 C7 N1 . . 121.4(2) ?
    O1 C7 C6 . . 121.3(3) ?
    N1 C7 C6 . . 117.4(2) ?
    N2 C8 N1 . . 115.4(2) ?
    N2 C8 S1 . . 123.0(2) ?
    N1 C8 S1 . . 121.59(18) ?
    O2 C9 N3 . . 122.0(2) ?
    O2 C9 C10 . . 124.2(2) ?
    N3 C9 C10 . . 113.8(2) ?
    C11 C10 O3 . . 110.1(2) ?
    C11 C10 C9 . . 132.3(2) ?
    O3 C10 C9 . . 117.5(2) ?
    C10 C11 C12 . . 106.9(3) ?
    C10 C11 H11A . . 126.5 ?
    C12 C11 H11A . . 126.5 ?
    C13 C12 C11 . . 106.6(3) ?
    C13 C12 H12A . . 126.7 ?
    C11 C12 H12A . . 126.7 ?
    C12 C13 O3 . . 110.9(3) ?
    C12 C13 H13A . . 124.6 ?
    O3 C13 H13A . . 124.6 ?
loop_
    _geom_torsion_atom_site_label_1
    _geom_torsion_atom_site_label_2
    _geom_torsion_atom_site_label_3
    _geom_torsion_atom_site_label_4
    _geom_torsion_site_symmetry_1
    _geom_torsion_site_symmetry_2
    _geom_torsion_site_symmetry_3
    _geom_torsion_site_symmetry_4
    _geom_torsion
    _geom_torsion_publ_flag
    C8 N2 N3 C9 . . . . 174.6(2) ?
    C6 C1 C2 C3 . . . . 0.0(4) ?
    C6 C1 C2 Cl1 . . . . 179.4(2) ?
    C1 C2 C3 C4 . . . . 1.2(4) ?
    Cl1 C2 C3 C4 . . . . -178.2(2) ?
    C2 C3 C4 C5 . . . . -0.6(5) ?
    C3 C4 C5 C6 . . . . -1.3(5) ?
    C2 C1 C6 C5 . . . . -1.8(4) ?
    C2 C1 C6 C7 . . . . -179.9(3) ?
    C4 C5 C6 C1 . . . . 2.5(4) ?
    C4 C5 C6 C7 . . . . -179.6(3) ?
    C8 N1 C7 O1 . . . . 7.6(5) ?
    C8 N1 C7 C6 . . . . -171.5(2) ?
    C1 C6 C7 O1 . . . . 8.0(4) ?
    C5 C6 C7 O1 . . . . -170.0(3) ?
    C1 C6 C7 N1 . . . . -172.9(2) ?
    C5 C6 C7 N1 . . . . 9.1(4) ?
    N3 N2 C8 N1 . . . . 178.7(2) ?
    N3 N2 C8 S1 . . . . -1.2(4) ?
    C7 N1 C8 N2 . . . . -12.8(4) ?
    C7 N1 C8 S1 . . . . 167.1(2) ?
    N2 N3 C9 O2 . . . . -0.3(4) ?
    N2 N3 C9 C10 . . . . 178.8(2) ?
    C13 O3 C10 C11 . . . . 0.9(3) ?
    C13 O3 C10 C9 . . . . -177.3(2) ?
    O2 C9 C10 C11 . . . . 5.0(5) ?
    N3 C9 C10 C11 . . . . -174.1(3) ?
    O2 C9 C10 O3 . . . . -177.3(2) ?
    N3 C9 C10 O3 . . . . 3.6(3) ?
    O3 C10 C11 C12 . . . . -1.2(3) ?
    C9 C10 C11 C12 . . . . 176.6(3) ?
    C10 C11 C12 C13 . . . . 1.1(4) ?
    C11 C12 C13 O3 . . . . -0.5(4) ?
    C10 O3 C13 C12 . . . . -0.2(4) ?
loop_
    _geom_hbond_atom_site_label_D
    _geom_hbond_atom_site_label_H
    _geom_hbond_atom_site_label_A
    _geom_hbond_site_symmetry_D
    _geom_hbond_site_symmetry_H
    _geom_hbond_site_symmetry_A
    _geom_hbond_distance_DH
    _geom_hbond_distance_HA
    _geom_hbond_distance_DA
    _geom_hbond_angle_DHA
    _geom_hbond_publ_flag
    N2 H2A O1 . . 1_555 0.86 1.92 2.574(3) 132 yes
    N1 H1A O2 . . 7_755 0.86 2.25 3.094(3) 167 yes
    C5 H5A O2 . . 7_755 0.93 2.32 3.093(4) 140 yes
    C13 H13A Cg . . 6_556 0.93 2.83 3.516(4) 132 yes
_iucr_refine_instructions_details
;
TITL baru71m   Pbca
CELL  0.71073    7.2860   15.1480   25.8400    90.000    90.000    90.000
ZERR  8           0.0040    0.0080    0.0140     0.000     0.000     0.000
LATT   1
SYMM     0.50000 - X ,            - Y ,    0.50000 + Z
SYMM     0.50000 + X ,    0.50000 - Y ,            - Z
SYMM             - X ,    0.50000 + Y ,    0.50000 - Z
SFAC C  H  N  O  S  Cl
UNIT 104 80 24 24 8 8
L.S. 20
OMIT-3 50
ACTA
BOND $H
FMAP 2 1 60
SIZE 0.50  0.49  0.12
PLAN 15
CONF
TEMP 25
WGHT    0.000000    1.089900
FVAR       0.29841
CL1   6    0.984345   -0.086512   -0.180050    11.00000    0.10839    0.05311 =
         0.05892   -0.01016    0.03078   -0.01221
O1    4    0.744806    0.046102   -0.006128    11.00000    0.10142    0.03090 =
         0.04512    0.00078    0.00968    0.00785
O2    4    0.664528    0.250701    0.085667    11.00000    0.07290    0.03718 =
         0.04270    0.00130    0.01535   -0.00403
O3    4    0.428119    0.214646    0.203643    11.00000    0.06323    0.04573 =
         0.04369    0.00245    0.01368    0.00321
N1    3    0.709418   -0.062256    0.053227    11.00000    0.06139    0.02470 =
         0.04475   -0.00219   -0.00047    0.00320
AFIX  43
H1A   2    0.729587   -0.117270    0.059162    11.00000   -1.20000
AFIX   0
N2    3    0.642196    0.073784    0.087812    11.00000    0.05720    0.03025 =
         0.03812   -0.00168    0.00809    0.00176
AFIX  43
H2A   2    0.688462    0.096425    0.060220    11.00000   -1.20000
AFIX   0
N3    3    0.571677    0.126974    0.125671    11.00000    0.06482    0.03172 =
         0.04162   -0.00213    0.01375    0.00101
AFIX  43
H3A   2    0.517038    0.103918    0.151893    11.00000   -1.20000
AFIX   0
C1    1    0.861531   -0.067926   -0.082204    11.00000    0.05084    0.03024 =
         0.04974   -0.00640   -0.00070   -0.00152
AFIX  43
H1B   2    0.870183   -0.007435   -0.087848    11.00000   -1.20000
AFIX   0
C2    1    0.909462   -0.126148   -0.120604    11.00000    0.04325    0.04212 =
         0.04690   -0.00762    0.00287   -0.00360
C3    1    0.898114   -0.215587   -0.113383    11.00000    0.05350    0.03732 =
         0.05124   -0.01256   -0.00806    0.00822
AFIX  43
H3B   2    0.933183   -0.254345   -0.139485    11.00000   -1.20000
AFIX   0
C4    1    0.834104   -0.246949   -0.066967    11.00000    0.08025    0.02905 =
         0.05350   -0.00499   -0.01442    0.00944
AFIX  43
H4A   2    0.824852   -0.307542   -0.061790    11.00000   -1.20000
AFIX   0
C5    1    0.783357   -0.190135   -0.027935    11.00000    0.07574    0.03667 =
         0.04056    0.00223   -0.01081    0.00273
AFIX  43
H5A   2    0.737902   -0.212290    0.003087    11.00000   -1.20000
AFIX   0
C6    1    0.800237   -0.099699   -0.035023    11.00000    0.04639    0.03001 =
         0.04007   -0.00229   -0.00739    0.00437
C7    1    0.750673   -0.032516    0.004572    11.00000    0.04938    0.03440 =
         0.04169   -0.00213   -0.00642    0.00261
C8    1    0.638462   -0.013259    0.094116    11.00000    0.04365    0.03149 =
         0.04362   -0.00327   -0.00456    0.00005
C9    1    0.587501    0.215343    0.122032    11.00000    0.03962    0.03060 =
         0.03647    0.00012   -0.00350    0.00073
C10   1    0.502316    0.263064    0.164685    11.00000    0.03961    0.03543 =
         0.03293    0.00031   -0.00132   -0.00095
C11   1    0.475693    0.348921    0.173385    11.00000    0.06452    0.03693 =
         0.04894   -0.00445    0.00375    0.00365
AFIX  43
H11A  2    0.515469    0.395372    0.152696    11.00000   -1.20000
AFIX   0
C12   1    0.376409    0.355754    0.219622    11.00000    0.07215    0.05108 =
         0.05477   -0.01652    0.00449    0.01359
AFIX  43
H12A  2    0.335862    0.407461    0.235300    11.00000   -1.20000
AFIX   0
C13   1    0.351626    0.274330    0.236612    11.00000    0.06223    0.07588 =
         0.04568   -0.00757    0.01543    0.01119
AFIX  43
H13A  2    0.290224    0.259766    0.266988    11.00000   -1.20000
AFIX   0
S1    5    0.555172   -0.061408    0.146644    11.00000    0.08555    0.03312 =
         0.05125    0.00259    0.01437   -0.00442
HKLF 4 1  1.0000  0.0000  0.0000  0.0000 -1.0000  0.0000  0.0000  0.0000 -1.0000
REM  baru71m   Pbca
REM R1 =  0.0446 for   1723 Fo > 4sig(Fo)  and  0.0733 for all   2507 data
REM    190 parameters refined using      0 restraints
END
WGHT      0.0000      1.0898
REM Highest difference peak  0.242,  deepest hole -0.191,  1-sigma level  0.052
Q1    1   0.8615 -0.0691 -0.1814  11.00000  0.05    0.24
Q2    1   0.5085 -0.0545  0.1074  11.00000  0.05    0.20
Q3    1   0.5998 -0.1191  0.1449  11.00000  0.05    0.20
Q4    1   0.6447 -0.0420  0.1247  11.00000  0.05    0.19
Q5    1   0.5065 -0.0051  0.1587  11.00000  0.05    0.19
Q6    1   0.6734 -0.0393  0.1366  11.00000  0.05    0.18
Q7    1   0.4128 -0.0187  0.1440  11.00000  0.05    0.18
Q8    1   0.4641 -0.0169  0.1576  11.00000  0.05    0.17
Q9    1   0.9305 -0.0999 -0.1397  11.00000  0.05    0.17
Q10   1   0.5277  0.2457  0.1424  11.00000  0.05    0.17
Q11   1   0.8997 -0.0959 -0.0408  11.00000  0.05    0.16
Q12   1   0.4758  0.2374  0.1811  11.00000  0.05    0.16
Q13   1   0.7040  0.2385  0.1142  11.00000  0.05    0.16
Q14   1   1.1435 -0.0411 -0.1797  11.00000  0.05    0.16
Q15   1   0.9384 -0.2283 -0.0563  11.00000  0.05    0.15
;
