# Supplementary material for: 3-Chloro-N-[N-(furan-2-carbon­yl)hydrazinocarbo­thio­yl]benzamide
Source: Acta Crystallogr Sect E Struct Rep Online. 2013 Sep 21;69(Pt 10):o1567. doi: 10.1107/S1600536813025440 (PMC3790427; doi:10.1107/S1600536813025440)
Supplement: Supplementary file 2 [file e-69-o1567-Isup2.hkl]

# 
# h,k,l, Fc-squared, Fo-squared, sigma(Fo-squared) and status flag 
# 
data_I
_shelx_title ' baru71m   Pbca' 
_shelx_refln_list_code          4 
_shelx_F_calc_maximum      321.44 
_exptl_crystal_F_000      1328.00 
_reflns_d_resolution_high  0.8409 
 
loop_ 
 _symmetry_equiv_pos_as_xyz 
 'x, y, z' 
 '-x+1/2, -y, z+1/2' 
 'x+1/2, -y+1/2, -z' 
 '-x, y+1/2, -z+1/2' 
 '-x, -y, -z' 
 'x-1/2, y, -z-1/2' 
 '-x-1/2, y-1/2, z' 
 'x, -y-1/2, z-1/2' 
 
_cell_length_a     7.2860 
_cell_length_b    15.1480 
_cell_length_c    25.8400 
_cell_angle_alpha  90.000 
_cell_angle_beta   90.000 
_cell_angle_gamma  90.000 
 
_shelx_F_squared_multiplier     1.000 
 
loop_ 
 _refln_index_h 
 _refln_index_k 
 _refln_index_l 
 _refln_F_squared_calc 
 _refln_F_squared_meas 
 _refln_F_squared_sigma 
 _refln_observed_status 
   2   0   0     5606.98     5960.58    902.86 o 
   4   0   0        7.77       -5.39     20.33 o 
   6   0   0       10.76        8.98     28.64 o 
   8   0   0       35.28       -7.73     89.61 o 
   2   1   0    12172.56    14165.04   1513.51 o 
   4   1   0      953.47      909.64    101.92 o 
   6   1   0       33.08       26.04     17.51 o 
   8   1   0       89.61       61.43     36.82 o 
   0   2   0        1.54       12.62      4.08 o 
   2   2   0     1357.45     1361.94    261.65 o 
   4   2   0     3109.47     3348.56    287.18 o 
   6   2   0       60.28       53.09     24.49 o 
   8   2   0       26.28       38.62     30.21 o 
   2   3   0      177.13      144.59     33.86 o 
   4   3   0       24.10       31.64     11.60 o 
   6   3   0      156.23      243.33     26.74 o 
   8   3   0       18.00      -43.22     29.14 o 
   0   4   0     3952.55     4562.87    388.21 o 
   2   4   0    10052.04     9717.70    982.63 o 
   4   4   0      804.53      693.27    137.50 o 
   6   4   0       43.92       41.80     20.61 o 
   8   4   0       61.50       15.26     37.11 o 
   2   5   0      663.76      638.17     70.92 o 
   4   5   0     2607.53     2305.50    424.80 o 
   6   5   0      823.66      778.97    249.37 o 
   8   5   0      121.02      144.53     63.22 o 
   0   6   0    87022.27    94644.52   8026.62 o 
   2   6   0     2989.13     2653.57    270.56 o 
   4   6   0      189.86      185.19     18.39 o 
   6   6   0      680.31      612.15     52.63 o 
   8   6   0       18.85       37.71     40.08 o 
   2   7   0     8877.98     9556.17    706.93 o 
   4   7   0      120.51      134.44     16.21 o 
   6   7   0      134.35      140.40     32.92 o 
   0   8   0     2539.01     2344.13    201.79 o 
   2   8   0        2.21       23.67     13.38 o 
   4   8   0     1187.58     1144.14     88.46 o 
   6   8   0      259.77      303.28     33.35 o 
   2   9   0       17.12       37.39     10.73 o 
   4   9   0       77.35       70.33     16.86 o 
   6   9   0       60.03       73.46     47.04 o 
   0  10   0     3843.13     3862.85    331.19 o 
   2  10   0      346.60      319.75     26.16 o 
   4  10   0       41.71       29.35     25.64 o 
   6  10   0       24.70       26.04     28.83 o 
   2  11   0        3.75        9.02     12.46 o 
   4  11   0     1206.90     1369.75    123.50 o 
   6  11   0      658.82      606.38     80.86 o 
   0  12   0       94.86       82.43     19.71 o 
   2  12   0      200.96      231.16     23.06 o 
   4  12   0        7.68      -44.88     29.92 o 
   6  12   0     2101.21     2026.16    222.22 o 
   2  13   0      507.60      613.92     51.62 o 
   4  13   0       59.66       34.28     25.37 o 
   0  14   0     2350.34     2185.74    191.35 o 
   2  14   0     2674.47     2636.75    200.24 o 
   4  14   0      818.99      640.54     81.69 o 
   2  15   0       99.86       62.89     23.08 o 
   4  15   0      275.15      297.34     51.96 o 
   0  16   0      768.69      911.34    105.17 o 
   2  16   0       37.36        4.25     25.69 o 
   2  17   0      158.36      182.79     36.23 o 
   0  18   0        0.05       65.18     38.53 o 
   1   1   1      928.66      963.34     54.69 o 
   2   1   1    34988.03    33930.66   4580.92 o 
   3   1   1      633.93      546.84     43.58 o 
   4   1   1     1920.99     1899.59    128.23 o 
   5   1   1      129.54      157.00     17.04 o 
   6   1   1      110.74       82.87     15.63 o 
   7   1   1       30.90       51.43     16.01 o 
   8   1   1       21.78       13.05     19.27 o 
   0   2   1     6447.44     6935.32    512.20 o 
   1   2   1     8773.79     9491.10    466.42 o 
   2   2   1     2566.70     2479.15    131.58 o 
   3   2   1       56.35       35.95     13.20 o 
   4   2   1        0.33      -13.91      9.27 o 
   5   2   1      268.02      233.62     21.52 o 
   6   2   1       18.89       21.61     12.03 o 
   7   2   1        3.57       11.52     15.58 o 
   8   2   1        0.58      -15.07     20.29 o 
   1   3   1     4353.02     4819.62    205.32 o 
   2   3   1      985.25      959.76     51.25 o 
   3   3   1      515.16      516.94     28.99 o 
   4   3   1        9.30        8.92      7.82 o 
   5   3   1      209.26      212.58     20.47 o 
   6   3   1       42.11       41.45     12.88 o 
   7   3   1        2.22       18.79     16.64 o 
   8   3   1       28.41       17.01     22.75 o 
   0   4   1        1.13       -5.38      4.58 o 
   1   4   1      560.15      510.72     22.81 o 
   2   4   1       16.89       24.73      5.96 o 
   3   4   1     1471.96     1397.50     79.63 o 
   4   4   1      244.64      238.64     16.07 o 
   5   4   1      317.97      330.19     21.49 o 
   6   4   1     1630.62     1639.26    100.47 o 
   7   4   1       82.83       73.32     21.96 o 
   8   4   1      221.38      242.99     31.01 o 
   1   5   1      543.74      538.53     26.28 o 
   2   5   1     1862.15     2018.69     90.17 o 
   3   5   1       49.81       48.90      6.71 o 
   4   5   1     1316.89     1304.76     66.20 o 
   5   5   1        0.92        1.51     11.43 o 
   6   5   1      382.73      351.00     27.96 o 
   7   5   1        9.23       15.99     19.06 o 
   8   5   1        0.96       -3.89     24.58 o 
   0   6   1      808.59      778.97     48.44 o 
   1   6   1     1766.70     1832.49     80.38 o 
   2   6   1      212.87      243.48     13.07 o 
   3   6   1      867.68      809.91     37.90 o 
   4   6   1      491.02      496.61     28.15 o 
   5   6   1      230.87      196.04     25.75 o 
   6   6   1       53.85       46.12     14.30 o 
   7   6   1        4.86       12.79     19.74 o 
   8   6   1        3.60        2.50     23.48 o 
   1   7   1      365.70      327.22     16.56 o 
   2   7   1      997.47     1000.80     46.10 o 
   3   7   1        5.65        8.81      6.74 o 
   4   7   1        6.16       -6.12      8.73 o 
   5   7   1       40.46       16.63     11.98 o 
   6   7   1       55.72       43.96     14.63 o 
   7   7   1      239.58      186.15     22.76 o 
   0   8   1    16715.72    18689.09   1122.72 o 
   1   8   1      400.84      460.63     20.68 o 
   2   8   1     4202.97     4133.71    190.54 o 
   3   8   1        5.55       13.83      7.78 o 
   4   8   1       24.69       23.23      9.64 o 
   5   8   1       36.93       31.27     19.19 o 
   6   8   1       20.21       -2.79     15.38 o 
   7   8   1       40.59       55.86     21.00 o 
   1   9   1      932.02      877.00     38.05 o 
   2   9   1      133.97       98.77      9.26 o 
   3   9   1        1.26        7.06      8.68 o 
   4   9   1      516.26      433.28     39.10 o 
   5   9   1      228.24      255.07     20.99 o 
   6   9   1      346.61      374.02     29.78 o 
   7   9   1       45.67       56.11     22.20 o 
   0  10   1       52.75       52.00     11.38 o 
   1  10   1       23.33       22.29      7.01 o 
   2  10   1      124.77      111.37     14.28 o 
   3  10   1       58.97       55.37     11.12 o 
   4  10   1      141.99       98.43     29.34 o 
   5  10   1      286.25      260.90     23.37 o 
   6  10   1     1010.10     1063.76     77.44 o 
   7  10   1       89.77       90.82     24.17 o 
   1  11   1      498.88      447.65     26.68 o 
   2  11   1      531.19      489.51     26.38 o 
   3  11   1      122.98      123.64     15.10 o 
   4  11   1      143.12      129.20     30.36 o 
   5  11   1      238.90      272.24     28.19 o 
   6  11   1       13.44      -23.37     22.14 o 
   0  12   1     2416.97     2266.78    139.23 o 
   1  12   1      135.51      144.21     11.72 o 
   2  12   1      897.33      943.19     47.18 o 
   3  12   1      636.36      657.56     42.23 o 
   4  12   1      610.87      613.38     70.66 o 
   5  12   1       22.95       33.18     23.02 o 
   6  12   1       39.58       79.25     28.17 o 
   1  13   1       33.95       14.61     13.21 o 
   2  13   1      738.44      739.41     40.76 o 
   3  13   1      300.55      349.41     26.50 o 
   4  13   1        8.35       22.03     19.19 o 
   5  13   1        8.13      -11.47     23.20 o 
   0  14   1      294.79      373.61     29.21 o 
   1  14   1        3.65       -3.60     10.96 o 
   2  14   1      328.17      388.44     28.32 o 
   3  14   1       47.73       38.10     16.39 o 
   4  14   1      227.54      221.02     31.41 o 
   5  14   1       44.93       50.54     26.46 o 
   1  15   1      771.66      745.12     41.97 o 
   2  15   1      711.35      749.78     47.84 o 
   3  15   1        4.33       29.30     24.89 o 
   4  15   1      294.64      366.19     41.04 o 
   0  16   1      457.35      549.40     44.75 o 
   1  16   1       28.90       10.86     16.70 o 
   2  16   1      238.14      198.88     24.06 o 
   3  16   1       10.29       19.10     25.31 o 
   1  17   1      279.78      332.40     29.08 o 
   2  17   1       99.28      111.73     22.62 o 
   0  18   1      171.25      193.73     32.09 o 
   0   0   2     5202.15     5257.84    557.57 o 
   1   0   2     1676.21     1609.83    168.02 o 
   2   0   2   103326.84    85168.72  25764.65 o 
   3   0   2      438.66      458.07     53.00 o 
   4   0   2      118.32      163.01     20.68 o 
   5   0   2       90.47       49.42     20.99 o 
   6   0   2      105.25       97.76     20.70 o 
   7   0   2       74.02       88.35     25.60 o 
   8   0   2        0.80       13.23     29.21 o 
   1   1   2      823.56      772.41     41.03 o 
   2   1   2    27386.10    29484.36   1793.65 o 
   3   1   2       44.59       46.56      8.57 o 
   4   1   2      395.23      306.60     37.81 o 
   5   1   2        2.51       13.81     11.71 o 
   6   1   2        2.64       -5.48     11.98 o 
   7   1   2       45.32       36.58     14.95 o 
   8   1   2        2.67        3.18     20.05 o 
   0   2   2    20079.02    20885.62   1771.52 o 
   1   2   2     6672.07     6742.20    380.00 o 
   2   2   2     3998.39     4128.44    233.71 o 
   3   2   2     2414.43     2400.67    147.72 o 
   4   2   2       44.00       42.05      9.72 o 
   5   2   2      223.53      224.66     32.08 o 
   6   2   2      103.85       88.92     18.40 o 
   7   2   2        1.94       -1.13     16.36 o 
   8   2   2       78.13       69.40     24.25 o 
   1   3   2    41792.07    45993.25   2404.36 o 
   2   3   2     1565.29     1691.17     84.60 o 
   3   3   2     3024.71     3001.36    159.76 o 
   4   3   2       14.28        4.98      7.96 o 
   5   3   2      603.35      687.99     39.31 o 
   6   3   2       58.42       30.56     12.36 o 
   7   3   2       26.88       11.95     16.54 o 
   8   3   2        3.69      -28.68     22.51 o 
   0   4   2     7405.72     7777.71    515.21 o 
   1   4   2     1023.87     1147.53     51.65 o 
   2   4   2      125.00      143.33      8.75 o 
   3   4   2       12.72       13.63      6.12 o 
   4   4   2      106.71      103.92     14.60 o 
   5   4   2      107.86       98.84     11.82 o 
   6   4   2        0.76       30.42     13.67 o 
   7   4   2        1.01      -22.40     16.54 o 
   8   4   2       62.34       51.34     22.84 o 
   1   5   2    11288.38    12046.16    511.76 o 
   2   5   2     1783.59     1791.19     89.15 o 
   3   5   2     1369.59     1231.90     59.13 o 
   4   5   2       34.93       33.38      8.67 o 
   5   5   2        2.39       -7.60      9.86 o 
   6   5   2       66.74       54.56     14.25 o 
   7   5   2       51.70       27.45     18.06 o 
   8   5   2       22.59       28.00     29.28 o 
   0   6   2       27.42       -0.06      6.96 o 
   1   6   2     1114.94     1106.81     49.05 o 
   2   6   2     5799.52     5939.51    278.34 o 
   3   6   2      155.59      163.30     10.79 o 
   4   6   2     1189.79     1164.48     59.41 o 
   5   6   2      231.27      240.96     18.33 o 
   6   6   2       21.55        3.40     13.44 o 
   7   6   2       34.89       45.37     18.71 o 
   8   6   2       14.14       -0.92     42.67 o 
   1   7   2      971.03      987.46     43.18 o 
   2   7   2      750.24      761.01     37.47 o 
   3   7   2      261.06      251.08     14.88 o 
   4   7   2      814.87      838.58     44.02 o 
   5   7   2        0.03       23.08     16.22 o 
   6   7   2       13.91        1.31     14.86 o 
   7   7   2        1.70      -13.92     17.58 o 
   0   8   2      769.13     1473.31    203.73 o 
   1   8   2       79.61       73.19      7.37 o 
   2   8   2     2378.75     2449.13    122.76 o 
   3   8   2      439.99      442.29     23.83 o 
   4   8   2      173.72      182.54     15.45 o 
   5   8   2      446.50      428.11     27.73 o 
   6   8   2        4.15      -16.42     14.29 o 
   7   8   2        2.11       14.61     21.24 o 
   1   9   2     5107.81     5069.88    227.16 o 
   2   9   2       40.01       39.56      7.96 o 
   3   9   2     1569.68     1601.40     81.39 o 
   4   9   2        4.27       -0.70     11.80 o 
   5   9   2      670.28      732.63     45.77 o 
   6   9   2        4.01      -12.81     15.86 o 
   7   9   2        1.20        6.51     21.42 o 
   0  10   2      731.22      721.28     46.20 o 
   1  10   2      618.63      636.75     30.92 o 
   2  10   2      204.15      214.80     15.20 o 
   3  10   2      120.33      121.46     16.46 o 
   4  10   2      109.01      126.24     15.44 o 
   5  10   2      366.22      374.70     58.74 o 
   6  10   2        8.83       10.15     19.79 o 
   7  10   2       36.27       77.26     35.54 o 
   1  11   2     1021.93      963.59     45.24 o 
   2  11   2      210.84      210.11     17.53 o 
   3  11   2      632.60      658.39     38.73 o 
   4  11   2        1.62       17.08     17.77 o 
   5  11   2       41.19       24.32     17.36 o 
   6  11   2      187.84      199.28     26.95 o 
   0  12   2      226.88      268.01     21.79 o 
   1  12   2      127.67      111.53     10.85 o 
   2  12   2        4.25       22.80     10.64 o 
   3  12   2        2.66       22.15     13.38 o 
   4  12   2     1330.82     1356.72     94.53 o 
   5  12   2      251.10      204.92     34.57 o 
   6  12   2       31.38       10.46     25.66 o 
   1  13   2       47.31       56.52     11.19 o 
   2  13   2       59.54       72.45     16.19 o 
   3  13   2        0.79       -7.07     13.91 o 
   4  13   2      882.52      834.21     62.03 o 
   5  13   2        0.19      -18.81     23.60 o 
   0  14   2     1979.68     1960.38    121.21 o 
   1  14   2      110.98       90.96     13.73 o 
   2  14   2       52.55       29.66     18.80 o 
   3  14   2        5.99       -8.80     15.76 o 
   4  14   2       88.13       78.88     21.67 o 
   5  14   2       25.30       20.54     25.47 o 
   1  15   2       14.41       21.09     14.13 o 
   2  15   2        0.02       22.17     15.08 o 
   3  15   2        1.59       11.30     19.27 o 
   4  15   2       19.81       47.15     24.65 o 
   0  16   2      575.63      574.51     45.91 o 
   1  16   2      307.66      306.81     25.28 o 
   2  16   2        4.69        4.41     17.34 o 
   3  16   2      309.57      311.79     33.91 o 
   1  17   2      119.67      121.51     20.99 o 
   2  17   2        1.61       16.38     21.72 o 
   1   1   3      384.23      350.57     20.56 o 
   2   1   3    24763.99    26638.70   1393.66 o 
   3   1   3      993.31     1052.07     65.10 o 
   4   1   3       65.65       85.66     10.99 o 
   5   1   3      722.79      686.74     75.99 o 
   6   1   3        2.62        2.92     12.35 o 
   7   1   3      306.73      344.82     33.41 o 
   8   1   3        1.46       -0.30     24.03 o 
   0   2   3    20446.84    21183.70   1842.14 o 
   1   2   3     1614.00     1479.49     90.78 o 
   2   2   3      288.56      269.98     15.77 o 
   3   2   3     3360.60     3458.39    196.20 o 
   4   2   3     4233.09     4307.32    264.16 o 
   5   2   3      469.01      469.90     32.79 o 
   6   2   3        7.31        0.64     12.00 o 
   7   2   3        4.00      -19.93     15.01 o 
   8   2   3       14.64       41.36     22.79 o 
   1   3   3     3503.94     3904.73    204.97 o 
   2   3   3      276.53      253.82     15.02 o 
   3   3   3     1105.73     1205.12     61.15 o 
   4   3   3     1189.32     1187.06     74.85 o 
   5   3   3        0.00        5.54     10.40 o 
   6   3   3      197.09      199.07     17.54 o 
   7   3   3      184.37      206.84     23.20 o 
   8   3   3      176.99      174.74     31.42 o 
   0   4   3     7023.38     7020.75    596.71 o 
   1   4   3     2464.48     2839.59    140.11 o 
   2   4   3      246.29      243.30     14.88 o 
   3   4   3     1991.70     2094.85    105.01 o 
   4   4   3      726.37      700.30     36.69 o 
   5   4   3     1336.85     1253.46     68.11 o 
   6   4   3      175.57      135.92     15.45 o 
   7   4   3      120.12       99.95     20.05 o 
   8   4   3        5.61        0.39     22.38 o 
   1   5   3     4023.72     4360.01    202.88 o 
   2   5   3       30.80       33.52      5.99 o 
   3   5   3      993.90      972.62     49.64 o 
   4   5   3      755.76      768.76     39.94 o 
   5   5   3       29.83       61.41     10.94 o 
   6   5   3       15.21       34.33     13.07 o 
   7   5   3        1.87      -16.89     17.49 o 
   8   5   3       12.47       50.23     26.38 o 
   0   6   3     3282.58     3725.94    248.62 o 
   1   6   3     1107.05     1082.72     49.03 o 
   2   6   3      490.20      437.67     22.30 o 
   3   6   3     3530.77     3714.36    196.19 o 
   4   6   3      306.51      301.60     18.68 o 
   5   6   3      591.85      576.53     34.06 o 
   6   6   3      102.36       97.37     16.99 o 
   7   6   3      126.75      159.78     23.26 o 
   8   6   3       53.53       49.00     25.96 o 
   1   7   3     1175.94     1181.85     56.38 o 
   2   7   3     4163.65     4427.39    208.00 o 
   3   7   3       45.15       35.19      7.67 o 
   4   7   3        9.59        5.41     10.30 o 
   5   7   3      688.52      664.93     41.49 o 
   6   7   3        0.74      -22.82     15.21 o 
   7   7   3      258.49      345.10     34.05 o 
   0   8   3     1920.12     2183.42    132.83 o 
   1   8   3       29.73       32.13      7.13 o 
   2   8   3     1194.65     1239.39     59.84 o 
   3   8   3     1000.08     1063.37     54.89 o 
   4   8   3      661.42      658.36     35.88 o 
   5   8   3      232.33      222.66     20.97 o 
   6   8   3        4.63        4.15     14.61 o 
   7   8   3        0.36      -21.10     19.56 o 
   1   9   3      953.79      856.10     45.65 o 
   2   9   3      181.87      203.53     13.98 o 
   3   9   3      922.15      902.72     47.47 o 
   4   9   3      419.64      444.63     26.44 o 
   5   9   3        0.29       -1.38     14.21 o 
   6   9   3       23.29       19.57     17.70 o 
   7   9   3       48.14       65.18     24.37 o 
   0  10   3      869.46      799.86     50.87 o 
   1  10   3       52.45       59.37      8.29 o 
   2  10   3      679.28      712.59     38.24 o 
   3  10   3      609.12      561.84     37.38 o 
   4  10   3       56.41       74.08     13.76 o 
   5  10   3      465.49      476.25     36.44 o 
   6  10   3      254.31      298.52     28.74 o 
   7  10   3        7.69      -13.71     24.51 o 
   1  11   3     1578.58     1598.46     76.18 o 
   2  11   3       34.94       40.00      9.75 o 
   3  11   3     1553.51     1571.32     85.69 o 
   4  11   3      920.45      953.06     63.19 o 
   5  11   3       40.06       47.07     17.68 o 
   6  11   3       58.69       36.50     22.99 o 
   0  12   3      115.12      131.95     15.68 o 
   1  12   3      684.09      622.05     32.31 o 
   2  12   3        6.93       20.40     13.09 o 
   3  12   3       57.16       49.64     13.92 o 
   4  12   3     1262.18     1298.97     83.66 o 
   5  12   3      569.59      564.82     45.52 o 
   6  12   3       42.30       18.45     26.86 o 
   1  13   3      675.81      692.53     36.09 o 
   2  13   3      165.86      154.28     18.29 o 
   3  13   3      291.11      304.68     24.59 o 
   4  13   3       24.56       41.44     18.26 o 
   5  13   3      396.27      362.95     36.39 o 
   0  14   3        0.02        4.13     16.35 o 
   1  14   3      134.43      132.89     15.60 o 
   2  14   3      118.85       93.21     15.50 o 
   3  14   3       53.01       74.71     19.15 o 
   4  14   3       31.56       49.99     20.74 o 
   5  14   3       67.85       70.44     28.98 o 
   1  15   3     1219.54     1154.27     60.96 o 
   2  15   3      778.48      731.52     46.39 o 
   3  15   3      532.85      519.08     39.88 o 
   4  15   3       24.92      -21.27     23.02 o 
   0  16   3       24.24      -11.74     20.37 o 
   1  16   3       23.93       67.59     17.57 o 
   2  16   3        0.13       -0.68     19.30 o 
   3  16   3       37.25       51.65     21.69 o 
   1  17   3      903.22      916.26     58.31 o 
   2  17   3      145.32      130.40     25.32 o 
   0   0   4    36154.61    38004.30   4041.55 o 
   1   0   4     3734.20     3831.76    283.87 o 
   2   0   4    72424.98    73077.10   5402.36 o 
   3   0   4     1600.51     1617.56    139.90 o 
   4   0   4     4241.20     4288.10    445.08 o 
   5   0   4       13.22       64.69     16.74 o 
   6   0   4        1.05       18.55     17.84 o 
   7   0   4       14.08        5.14     22.40 o 
   8   0   4       21.10       58.86     50.59 o 
   1   1   4     5472.93     5642.00    317.93 o 
   2   1   4    26370.23    27611.85   1284.66 o 
   3   1   4      782.77      658.47     72.47 o 
   4   1   4      570.60      584.77     37.95 o 
   5   1   4       16.37       15.25     10.11 o 
   6   1   4      573.23      552.98     35.51 o 
   7   1   4       14.19       26.43     16.71 o 
   8   1   4       35.85       24.01     25.18 o 
   0   2   4        8.50       -3.88      5.20 o 
   1   2   4      265.16      181.95     11.59 o 
   2   2   4     4044.24     4377.97    215.58 o 
   3   2   4     2824.90     2752.77    136.17 o 
   4   2   4      980.15      947.65     55.04 o 
   5   2   4      129.00      129.04     13.43 o 
   6   2   4      267.32      279.63     21.93 o 
   7   2   4        6.57       55.32     18.08 o 
   8   2   4       15.32       55.52     27.72 o 
   1   3   4    26031.54    27926.21   1573.26 o 
   2   3   4     4583.28     4871.42    275.62 o 
   3   3   4    11483.82    12327.50    646.53 o 
   4   3   4      512.20      495.54     30.77 o 
   5   3   4       10.35       19.94     11.32 o 
   6   3   4      271.16      331.61     29.04 o 
   7   3   4       55.08       90.78     20.17 o 
   8   3   4        1.39       20.00     23.00 o 
   0   4   4     1193.36      953.86     95.03 o 
   1   4   4      335.75      381.93     20.03 o 
   2   4   4       89.01       79.42      7.97 o 
   3   4   4        0.01        8.00      6.90 o 
   4   4   4      805.40      792.50     41.58 o 
   5   4   4       90.29       70.32     11.74 o 
   6   4   4      342.68      344.09     23.41 o 
   7   4   4        3.43       18.99     18.31 o 
   8   4   4        6.15       28.12     24.26 o 
   1   5   4     3886.95     3889.23    180.95 o 
   2   5   4        0.59       -8.47      6.02 o 
   3   5   4     1167.64     1079.02     58.34 o 
   4   5   4     2948.45     3089.38    153.59 o 
   5   5   4       31.81       40.85     10.85 o 
   6   5   4      165.47      202.67     19.97 o 
   7   5   4        1.10       16.14     17.86 o 
   8   5   4        9.86        7.02     22.77 o 
   0   6   4     9513.28     9655.56    820.68 o 
   1   6   4      186.68      205.64     11.71 o 
   2   6   4     1909.47     1963.62    111.19 o 
   3   6   4      264.25      277.15     17.88 o 
   4   6   4        7.61       15.17      8.55 o 
   5   6   4       13.75       23.07     16.79 o 
   6   6   4        0.12        8.00     15.17 o 
   7   6   4        3.83       10.73     18.60 o 
   8   6   4       10.62        9.44     29.19 o 
   1   7   4      626.09      611.43     31.79 o 
   2   7   4     4025.77     4316.96    213.53 o 
   3   7   4       10.33        4.33      8.79 o 
   4   7   4      243.23      272.28     18.81 o 
   5   7   4       56.12       59.57     12.73 o 
   6   7   4        8.66        5.70     18.18 o 
   7   7   4       23.35       60.10     20.88 o 
   0   8   4      700.31      908.47    115.22 o 
   1   8   4      106.13       94.50      8.26 o 
   2   8   4     1692.47     1626.51     81.87 o 
   3   8   4      407.12      409.02     23.39 o 
   4   8   4       69.76       88.40     11.53 o 
   5   8   4        8.40        4.54     13.74 o 
   6   8   4       12.81       13.36     15.97 o 
   7   8   4        2.06       11.41     19.98 o 
   1   9   4     5036.52     4985.59    233.74 o 
   2   9   4      494.41      515.16     28.37 o 
   3   9   4     2180.37     2080.90    104.73 o 
   4   9   4       46.64       32.55     11.19 o 
   5   9   4       74.71      111.52     17.85 o 
   6   9   4      111.75      140.29     21.94 o 
   7   9   4      212.98      263.31     30.07 o 
   0  10   4      261.56      262.69     24.80 o 
   1  10   4      196.52      209.87     13.75 o 
   2  10   4      833.46      822.46     43.38 o 
   3  10   4      926.18      891.84     46.82 o 
   4  10   4       23.50       56.77     14.18 o 
   5  10   4       35.31       40.20     16.75 o 
   6  10   4       80.89       54.34     20.19 o 
   7  10   4        0.52      -25.56     25.81 o 
   1  11   4     1013.55      965.45     55.49 o 
   2  11   4      174.13      163.23     14.30 o 
   3  11   4        0.32        1.70     11.28 o 
   4  11   4     3039.00     2917.83    165.02 o 
   5  11   4      154.61      185.99     28.67 o 
   6  11   4       90.82      105.35     30.58 o 
   0  12   4      335.98      322.70     27.05 o 
   1  12   4       54.19       46.28     10.02 o 
   2  12   4      971.31     1040.81     58.12 o 
   3  12   4       31.97       13.28     12.18 o 
   4  12   4      352.19      307.97     27.40 o 
   5  12   4        0.58        2.16     19.62 o 
   6  12   4      164.45      169.57     26.53 o 
   1  13   4      173.54      167.40     15.79 o 
   2  13   4      563.76      529.87     33.00 o 
   3  13   4       16.00       17.88     17.95 o 
   4  13   4        3.98        5.86     17.49 o 
   5  13   4        4.13       44.78     22.65 o 
   0  14   4     2528.42     2492.20    167.50 o 
   1  14   4      397.10      385.59     24.84 o 
   2  14   4        0.16       10.27     13.53 o 
   3  14   4        2.02      -24.08     16.05 o 
   4  14   4        3.83       13.57     18.99 o 
   5  14   4        4.86       20.17     23.77 o 
   1  15   4        1.12      -18.39     14.28 o 
   2  15   4      131.37      121.65     20.01 o 
   3  15   4       38.25       24.47     18.87 o 
   4  15   4       98.80       95.40     23.10 o 
   0  16   4     1518.84     1535.72    120.52 o 
   1  16   4        6.87       16.47     16.10 o 
   2  16   4       58.23       87.44     20.89 o 
   3  16   4      370.68      428.40     37.40 o 
   1  17   4       55.88       69.24     20.73 o 
   2  17   4        0.08       -8.87     21.95 o 
   1   1   5    18458.17    19371.34   1090.33 o 
   2   1   5       47.03       53.43      5.27 o 
   3   1   5      287.68      243.09     14.86 o 
   4   1   5     9715.64     9331.49    745.34 o 
   5   1   5      566.53      525.61     32.78 o 
   6   1   5      235.77      251.59     20.42 o 
   7   1   5      102.75      156.83     20.45 o 
   8   1   5        8.03       -9.94     33.22 o 
   0   2   5      552.68      427.03     38.64 o 
   1   2   5       19.95       18.42      5.10 o 
   2   2   5       40.80       41.89      5.14 o 
   3   2   5        5.56        6.16      6.69 o 
   4   2   5       36.83       25.15      7.56 o 
   5   2   5      371.11      305.85     23.28 o 
   6   2   5       46.79       27.79     14.20 o 
   7   2   5       63.83       13.69     20.42 o 
   8   2   5       27.60       31.55     24.28 o 
   1   3   5       75.37       86.79      6.93 o 
   2   3   5       76.46       93.78      8.33 o 
   3   3   5       82.85       93.94      8.33 o 
   4   3   5      219.23      251.26     15.79 o 
   5   3   5      369.70      360.42     22.73 o 
   6   3   5       23.42       10.54     13.34 o 
   7   3   5        0.41      -15.17     16.47 o 
   8   3   5       11.99       17.90     22.70 o 
   0   4   5     1815.45     1744.81    115.64 o 
   1   4   5      848.03      900.31     48.14 o 
   2   4   5     1653.57     1691.63     96.77 o 
   3   4   5      218.35      180.17     13.76 o 
   4   4   5     3645.55     3936.18    185.06 o 
   5   4   5      104.11      115.95     13.57 o 
   6   4   5      221.36      202.01     20.95 o 
   7   4   5       16.56        6.68     17.93 o 
   8   4   5       47.68       55.66     24.28 o 
   1   5   5     7410.29     7822.79    384.04 o 
   2   5   5       10.63       11.29      6.39 o 
   3   5   5     1618.75     1788.15    102.59 o 
   4   5   5      734.93      791.38     44.42 o 
   5   5   5      100.81      104.87     13.26 o 
   6   5   5        4.04       16.79     14.97 o 
   7   5   5       21.65       21.26     26.06 o 
   8   5   5       22.57        4.88     22.85 o 
   0   6   5     2632.83     2544.99    185.87 o 
   1   6   5        0.28       -1.35      5.16 o 
   2   6   5     5460.05     5633.24    296.13 o 
   3   6   5      512.27      532.44     30.66 o 
   4   6   5        3.62       22.63      9.72 o 
   5   6   5      264.45      260.18     20.59 o 
   6   6   5       35.16       32.09     16.20 o 
   7   6   5       44.66       28.29     19.46 o 
   8   6   5        2.21       28.05     23.83 o 
   1   7   5        0.48       -5.80      5.61 o 
   2   7   5        4.51       -0.79      6.52 o 
   3   7   5      548.99      516.75     29.67 o 
   4   7   5     2712.04     2709.76    144.57 o 
   5   7   5      583.94      590.26     40.52 o 
   6   7   5       31.32       12.73     15.83 o 
   7   7   5        2.01      -28.72     19.15 o 
   0   8   5      493.02      364.69     65.33 o 
   1   8   5     1766.05     1848.83     92.06 o 
   2   8   5     2401.40     2558.59    127.25 o 
   3   8   5      910.34      907.77     47.30 o 
   4   8   5       43.98       29.01     10.79 o 
   5   8   5      113.03       96.93     17.84 o 
   6   8   5        0.03        0.49     18.05 o 
   7   8   5       56.03       65.73     27.00 o 
   1   9   5      108.31      121.93     10.34 o 
   2   9   5       67.31       64.84      9.10 o 
   3   9   5       31.35       45.30      9.37 o 
   4   9   5      259.71      247.77     19.71 o 
   5   9   5       83.00       87.35     16.29 o 
   6   9   5      194.39      157.81     25.08 o 
   7   9   5       28.72       19.84     22.50 o 
   0  10   5     2853.60     2674.53    366.04 o 
   1  10   5      179.45      199.58     13.81 o 
   2  10   5       65.14       52.66      9.90 o 
   3  10   5       69.90       79.69     11.23 o 
   4  10   5     1086.82     1163.87     64.52 o 
   5  10   5      352.21      383.97     31.20 o 
   6  10   5      356.44      320.06     30.02 o 
   7  10   5        0.68        3.59     23.46 o 
   1  11   5      985.83      946.92     49.36 o 
   2  11   5      578.28      556.58     32.74 o 
   3  11   5        2.29        3.36     10.91 o 
   4  11   5      240.58      266.85     25.07 o 
   5  11   5       33.19       14.51     17.38 o 
   6  11   5       95.46      135.17     27.16 o 
   0  12   5      730.85      714.83     77.25 o 
   1  12   5      495.44      478.30     27.13 o 
   2  12   5     4002.08     3712.94    209.83 o 
   3  12   5      216.85      239.74     20.93 o 
   4  12   5       71.85       92.57     21.77 o 
   5  12   5       27.13       11.24     18.14 o 
   6  12   5       14.20       12.73     21.42 o 
   1  13   5      824.24      797.69     42.43 o 
   2  13   5       63.83       69.41     13.87 o 
   3  13   5      100.39       92.08     17.68 o 
   4  13   5      109.75      111.36     20.56 o 
   5  13   5       26.91        3.47     20.78 o 
   0  14   5      176.74      165.85     34.72 o 
   1  14   5       32.53       40.56     12.85 o 
   2  14   5      426.27      446.52     31.96 o 
   3  14   5       30.20       23.35     16.86 o 
   4  14   5        8.10       10.83     18.36 o 
   5  14   5      100.76      132.40     26.62 o 
   1  15   5        0.38        3.33     14.28 o 
   2  15   5      280.60      300.70     26.51 o 
   3  15   5       42.15       -4.93     18.55 o 
   4  15   5      430.00      477.53     40.27 o 
   0  16   5      181.91      180.98     36.58 o 
   1  16   5       49.12       64.06     22.06 o 
   2  16   5      172.89      247.03     27.58 o 
   3  16   5        5.97       37.89     20.84 o 
   1  17   5      107.61      117.75     22.67 o 
   2  17   5       44.05       80.94     23.82 o 
   0   0   6     5464.81     5972.37    636.14 o 
   1   0   6    21417.31    21416.02   4144.08 o 
   2   0   6    25490.15    26921.21   1784.95 o 
   3   0   6     9530.10     9518.57    625.07 o 
   4   0   6    31815.89    32715.72   2784.13 o 
   5   0   6      935.08      930.89     83.13 o 
   6   0   6      584.90      449.12     40.33 o 
   7   0   6      360.42      358.12     51.62 o 
   8   0   6        0.01        7.81     36.89 o 
   1   1   6     1025.31     1068.68     57.21 o 
   2   1   6     5145.29     5350.45    262.67 o 
   3   1   6      260.21      257.68     15.82 o 
   4   1   6        7.44       27.65      8.19 o 
   5   1   6     1530.96     1516.25     94.14 o 
   6   1   6       14.48       -1.33     13.54 o 
   7   1   6       27.56       41.55     22.03 o 
   8   1   6       14.28       44.65     27.94 o 
   0   2   6    17768.25    19974.00   1737.43 o 
   1   2   6     2860.55     2832.99    160.29 o 
   2   2   6     1004.09     1129.81     53.48 o 
   3   2   6      365.94      377.18     20.40 o 
   4   2   6      452.04      449.00     24.52 o 
   5   2   6       24.66       14.60      9.82 o 
   6   2   6      163.99      118.95     16.07 o 
   7   2   6       10.95      -13.88     17.57 o 
   8   2   6       64.03       73.33     29.56 o 
   1   3   6     1068.04      983.96     56.43 o 
   2   3   6      190.08      138.42     11.61 o 
   3   3   6        8.08       32.29      7.26 o 
   4   3   6      949.07      949.72     48.76 o 
   5   3   6      406.98      406.11     25.06 o 
   6   3   6       52.24       30.48     14.07 o 
   7   3   6        4.04      -14.16     17.74 o 
   8   3   6       28.40       -5.42     25.49 o 
   0   4   6     9717.52    10500.84    914.34 o 
   1   4   6       19.56       12.08      4.79 o 
   2   4   6      719.02      602.46     35.74 o 
   3   4   6       19.83       17.65      7.71 o 
   4   4   6      767.40      773.57     40.38 o 
   5   4   6       41.08       40.65     11.56 o 
   6   4   6      624.81      645.10     44.55 o 
   7   4   6       11.94      -19.00     17.63 o 
   8   4   6       11.42        6.62     22.49 o 
   1   5   6      393.82      378.93     21.52 o 
   2   5   6     6554.23     7080.84    400.18 o 
   3   5   6     1299.48     1322.48     76.69 o 
   4   5   6        8.92       18.16      9.71 o 
   5   5   6      174.47      183.21     16.72 o 
   6   5   6      105.29       75.97     17.12 o 
   7   5   6       19.06       22.47     17.75 o 
   8   5   6        4.27      -16.91     23.25 o 
   0   6   6       18.91       17.79      8.70 o 
   1   6   6      145.57      146.88      9.43 o 
   2   6   6    13220.43    13957.07    731.21 o 
   3   6   6     1012.49      975.45     53.29 o 
   4   6   6     2617.21     2672.01    142.33 o 
   5   6   6      296.33      315.06     23.56 o 
   6   6   6       25.52       13.18     14.55 o 
   7   6   6      149.55      174.43     24.56 o 
   1   7   6     2119.58     2177.48    102.14 o 
   2   7   6      481.67      454.71     26.34 o 
   3   7   6      263.50      254.64     17.17 o 
   4   7   6     1265.98     1344.58     73.40 o 
   5   7   6       90.09      110.17     14.87 o 
   6   7   6       89.77       37.71     17.85 o 
   7   7   6        2.13       -6.20     20.86 o 
   0   8   6     7449.14     6971.83    508.19 o 
   1   8   6       11.74       15.77      6.55 o 
   2   8   6       11.35       26.92      7.63 o 
   3   8   6      690.85      658.64     35.37 o 
   4   8   6       11.52       26.00     12.43 o 
   5   8   6      474.46      463.40     31.94 o 
   6   8   6       70.05       60.03     19.76 o 
   7   8   6        0.29       17.85     22.04 o 
   1   9   6      287.77      320.72     18.76 o 
   2   9   6       69.59       73.13      9.31 o 
   3   9   6       62.19       63.78     10.24 o 
   4   9   6       47.25       32.54     11.85 o 
   5   9   6      112.98       91.06     16.06 o 
   6   9   6      269.04      219.09     24.65 o 
   7   9   6        7.28       -9.03     22.15 o 
   0  10   6        0.59        0.97      9.50 o 
   1  10   6      179.11      189.72     13.67 o 
   2  10   6      179.78      179.35     14.61 o 
   3  10   6      374.21      353.34     23.30 o 
   4  10   6      244.93      240.02     19.62 o 
   5  10   6        5.35       14.30     15.60 o 
   6  10   6      216.13      245.94     36.08 o 
   7  10   6        1.34      -16.74     23.26 o 
   1  11   6       75.36       72.63     10.03 o 
   2  11   6     2958.69     2880.00    153.03 o 
   3  11   6      312.97      368.51     26.50 o 
   4  11   6       37.33       40.54     14.97 o 
   5  11   6        0.57       -9.29     16.33 o 
   6  11   6       14.26       14.95     19.65 o 
   0  12   6      692.50      704.07     79.48 o 
   1  12   6       21.88       19.06     10.43 o 
   2  12   6     3515.25     3521.75    199.79 o 
   3  12   6       47.99       54.03     14.70 o 
   4  12   6      408.25      426.96     31.24 o 
   5  12   6       77.15       53.85     19.18 o 
   6  12   6        3.90       20.37     22.27 o 
   1  13   6     1472.96     1489.84     76.21 o 
   2  13   6      330.38      329.21     25.45 o 
   3  13   6       73.60       78.83     17.19 o 
   4  13   6      559.45      658.20     47.37 o 
   5  13   6        3.06       -6.76     20.49 o 
   0  14   6       97.82      113.45     22.15 o 
   1  14   6        4.81        8.10     14.86 o 
   2  14   6      628.85      647.74     42.35 o 
   3  14   6     1105.06     1044.39     69.19 o 
   4  14   6        9.85       -5.21     18.85 o 
   5  14   6       91.64      138.43     27.33 o 
   1  15   6        5.23       20.24     14.94 o 
   2  15   6      225.74      244.90     24.28 o 
   3  15   6      348.52      381.54     33.67 o 
   4  15   6        1.00       29.51     23.38 o 
   0  16   6      530.01      528.82     57.98 o 
   1  16   6        1.74       -8.59     17.33 o 
   2  16   6      165.71      199.70     25.61 o 
   3  16   6       43.69       75.43     23.27 o 
   1  17   6       11.49       -2.46     20.88 o 
   2  17   6      155.69      162.69     29.82 o 
   1   1   7     6035.79     6430.02    342.50 o 
   2   1   7     2055.70     2014.77    106.27 o 
   3   1   7     1475.35     1330.76     57.66 o 
   4   1   7       63.50       51.62      8.73 o 
   5   1   7      233.55      243.27     17.13 o 
   6   1   7     1326.20     1124.18     66.85 o 
   7   1   7       39.70       40.44     18.92 o 
   8   1   7        2.44       30.14     27.04 o 
   0   2   7      193.99      149.12     13.72 o 
   1   2   7       76.77       73.31      6.88 o 
   2   2   7        7.99        5.15      8.98 o 
   3   2   7      662.48      651.32     35.75 o 
   4   2   7     1561.22     1612.37     80.86 o 
   5   2   7       18.41       27.85     10.35 o 
   6   2   7      501.78      516.58     33.99 o 
   7   2   7        4.20       27.06     18.59 o 
   8   2   7        0.28       -5.21     58.62 o 
   1   3   7      596.75      674.45     39.34 o 
   2   3   7      883.21      865.26     50.31 o 
   3   3   7     1305.32     1362.01     78.64 o 
   4   3   7     1369.97     1486.50     74.76 o 
   5   3   7       36.30       42.07     11.25 o 
   6   3   7       19.70       26.44     14.49 o 
   7   3   7       68.03       43.71     18.72 o 
   8   3   7       99.95      123.57     29.94 o 
   0   4   7      253.37      273.63     26.45 o 
   1   4   7      645.97      785.60     39.86 o 
   2   4   7    11562.82    12195.73    738.86 o 
   3   4   7     5989.45     6395.46    361.80 o 
   4   4   7      749.34      748.60     45.26 o 
   5   4   7      965.72      981.72     57.85 o 
   6   4   7      104.87      122.12     17.86 o 
   7   4   7       19.29       20.37     18.93 o 
   8   4   7        1.92      -12.76     23.85 o 
   1   5   7     2934.42     2942.52    154.74 o 
   2   5   7     2540.05     2849.19    162.07 o 
   3   5   7      514.95      517.51     31.93 o 
   4   5   7       73.38       68.87     11.11 o 
   5   5   7       61.97       62.04     13.72 o 
   6   5   7        8.24       -3.52     15.29 o 
   7   5   7       16.76       15.30     18.38 o 
   8   5   7        3.87      -19.88     23.23 o 
   0   6   7      350.26      370.71     26.94 o 
   1   6   7      526.61      508.26     26.53 o 
   2   6   7      298.03      368.32     23.37 o 
   3   6   7       71.33       51.21      9.37 o 
   4   6   7       78.06      107.14     13.68 o 
   5   6   7      300.06      350.86     25.56 o 
   6   6   7        0.94       -5.93     15.75 o 
   7   6   7       68.48      114.64     23.64 o 
   1   7   7      649.86      601.65     29.78 o 
   2   7   7       53.31       56.96      8.11 o 
   3   7   7      332.47      318.47     20.30 o 
   4   7   7       10.19       29.07     10.44 o 
   5   7   7       43.20       51.26     13.44 o 
   6   7   7      295.67      276.77     28.28 o 
   7   7   7        0.05        6.58     21.92 o 
   0   8   7     3905.11     3933.83    293.23 o 
   1   8   7        9.50       18.38      6.73 o 
   2   8   7      606.32      563.49     30.33 o 
   3   8   7      614.14      574.84     33.50 o 
   4   8   7     2007.06     1864.21    107.24 o 
   5   8   7      225.54      252.70     21.47 o 
   6   8   7      134.51      139.08     22.45 o 
   7   8   7        8.96       28.46     23.56 o 
   1   9   7     3039.60     2977.09    147.76 o 
   2   9   7     2184.57     2247.57    112.60 o 
   3   9   7      693.98      657.73     37.82 o 
   4   9   7      793.46      774.31     44.82 o 
   5   9   7       36.19       24.79     16.92 o 
   6   9   7        0.06       -8.35     20.59 o 
   7   9   7        0.89      -13.21     23.64 o 
   0  10   7     1316.04     1336.10    175.28 o 
   1  10   7       77.05      103.85     10.84 o 
   2  10   7     1848.23     1796.42     90.75 o 
   3  10   7     1435.71     1399.38     76.07 o 
   4  10   7      612.81      609.53     37.02 o 
   5  10   7      115.74      121.18     18.61 o 
   6  10   7       71.11       48.72     19.65 o 
   1  11   7      524.07      512.50     28.47 o 
   2  11   7      833.94      862.96     48.57 o 
   3  11   7      122.30      121.32     15.78 o 
   4  11   7       89.10      120.35     16.55 o 
   5  11   7       34.97       27.04     17.31 o 
   6  11   7       35.60       67.64     22.27 o 
   0  12   7     5272.84     4827.40    414.26 o 
   1  12   7       48.14       52.99     11.38 o 
   2  12   7        8.25      -18.43     12.36 o 
   3  12   7     1195.62     1147.75     68.49 o 
   4  12   7       82.66       98.97     17.27 o 
   5  12   7        3.43      -12.61     16.91 o 
   6  12   7       24.36       44.17     22.28 o 
   1  13   7       48.82       60.94     16.52 o 
   2  13   7       78.37       68.01     17.29 o 
   3  13   7       21.36       -7.37     15.21 o 
   4  13   7      313.06      388.11     37.21 o 
   5  13   7       66.68       87.10     21.72 o 
   0  14   7     1912.87     1858.65    142.83 o 
   1  14   7       21.38        5.06     13.60 o 
   2  14   7      122.46      138.22     19.24 o 
   3  14   7      678.41      715.31     50.42 o 
   4  14   7       10.04       10.87     19.06 o 
   5  14   7       32.66        8.60     22.27 o 
   1  15   7      635.50      757.86     47.82 o 
   2  15   7      117.89      106.47     18.99 o 
   3  15   7      340.59      374.11     33.10 o 
   4  15   7        5.51       30.24     22.49 o 
   0  16   7       85.13      186.16     34.94 o 
   1  16   7       52.60       66.13     19.62 o 
   2  16   7       97.47       84.40     22.63 o 
   3  16   7       56.80       81.60     22.98 o 
   1  17   7      329.74      404.82     33.62 o 
   2  17   7        0.58        0.52     23.38 o 
   0   0   8        1.07        3.83     12.18 o 
   1   0   8      346.91      329.00     26.20 o 
   2   0   8     2344.31     2327.83    155.65 o 
   3   0   8     9233.18     9704.82    643.05 o 
   4   0   8      622.61      602.79     39.30 o 
   5   0   8     1243.30     1185.97     81.27 o 
   6   0   8     3453.74     3351.10    222.56 o 
   7   0   8       30.45       46.79     30.89 o 
   8   0   8        4.09       67.67     37.92 o 
   1   1   8     5086.24     5282.33    281.71 o 
   2   1   8      392.76      366.77     19.43 o 
   3   1   8     3688.74     3666.12    180.21 o 
   4   1   8     3293.97     3153.03    140.81 o 
   5   1   8       29.06       56.55     10.60 o 
   6   1   8        6.68      -14.93     14.79 o 
   7   1   8      140.63      134.87     23.34 o 
   8   1   8      365.82      356.93     41.73 o 
   0   2   8      301.66      365.09     29.06 o 
   1   2   8      150.98      164.01     10.90 o 
   2   2   8     1046.88     1101.44     63.45 o 
   3   2   8      185.23      187.93     11.30 o 
   4   2   8      893.34      958.51     55.93 o 
   5   2   8      555.20      534.95     33.65 o 
   6   2   8        3.21      -20.09     13.39 o 
   7   2   8       52.83       65.02     19.43 o 
   8   2   8        0.15        4.24     31.81 o 
   1   3   8     6005.96     6266.79    353.75 o 
   2   3   8      205.32      203.10     15.21 o 
   3   3   8     1937.63     1929.06     96.75 o 
   4   3   8     3369.05     3390.17    178.95 o 
   5   3   8      371.18      387.92     24.64 o 
   6   3   8       31.65       16.49     14.80 o 
   7   3   8        8.29       26.09     19.04 o 
   8   3   8        1.09       26.87     39.73 o 
   0   4   8      808.89      621.42     56.32 o 
   1   4   8      418.19      397.94     22.52 o 
   2   4   8      101.41      144.53     12.55 o 
   3   4   8       35.09       58.04      9.75 o 
   4   4   8     1332.99     1322.65     77.32 o 
   5   4   8      374.71      414.99     30.41 o 
   6   4   8       12.10       17.19     15.02 o 
   7   4   8       30.77       17.70     19.00 o 
   8   4   8       71.54      125.55     29.72 o 
   1   5   8     5028.99     4917.44    243.43 o 
   2   5   8     4218.06     4738.04    289.71 o 
   3   5   8       57.62       44.03      9.45 o 
   4   5   8      445.27      418.34     29.67 o 
   5   5   8       41.28       37.00     13.28 o 
   6   5   8       17.63        9.87     16.34 o 
   7   5   8      208.82      191.59     27.12 o 
   8   5   8      143.96      157.67     30.60 o 
   0   6   8     8382.12     8769.57    575.97 o 
   1   6   8        0.26        4.45      6.67 o 
   2   6   8        5.69        3.09      6.77 o 
   3   6   8      942.92      948.81     56.06 o 
   4   6   8      220.91      192.33     17.62 o 
   5   6   8      529.98      526.92     37.24 o 
   6   6   8      255.63      337.37     28.95 o 
   7   6   8        1.38       -2.09     20.99 o 
   1   7   8        0.13        4.09      5.99 o 
   2   7   8      131.53      134.19     10.68 o 
   3   7   8      930.75      921.25     54.59 o 
   4   7   8      946.95      898.39     54.12 o 
   5   7   8       15.63       29.78     12.70 o 
   6   7   8       19.45       12.47     17.39 o 
   7   7   8       30.91       46.17     22.64 o 
   0   8   8       52.06       66.35     16.15 o 
   1   8   8      625.63      585.19     29.47 o 
   2   8   8      215.83      203.11     13.82 o 
   3   8   8      963.81      953.00     56.70 o 
   4   8   8      209.14      231.37     19.12 o 
   5   8   8       84.15       73.53     14.78 o 
   6   8   8       54.52       50.76     19.72 o 
   7   8   8       72.39       73.21     24.05 o 
   1   9   8     2259.16     2192.82    109.05 o 
   2   9   8      122.22      162.21     12.81 o 
   3   9   8      381.41      376.20     24.16 o 
   4   9   8      749.87      792.25     52.39 o 
   5   9   8      201.42      246.06     29.56 o 
   6   9   8       65.36       55.43     19.81 o 
   7   9   8        0.03      -15.23     27.67 o 
   0  10   8      422.23      400.51     35.50 o 
   1  10   8      701.02      703.72     37.19 o 
   2  10   8      250.46      212.39     15.29 o 
   3  10   8       51.54       47.65     11.75 o 
   4  10   8      629.15      658.30     39.54 o 
   5  10   8       20.09       14.24     14.84 o 
   6  10   8       27.36       18.31     19.15 o 
   1  11   8      906.20      910.63     46.96 o 
   2  11   8     2898.75     2860.35    162.76 o 
   3  11   8      164.98      197.61     17.37 o 
   4  11   8      664.54      700.64     42.24 o 
   5  11   8       98.25       63.89     17.74 o 
   6  11   8        4.16      -11.14     25.09 o 
   0  12   8     9619.71     9111.79    655.95 o 
   1  12   8      536.20      581.73     32.76 o 
   2  12   8      222.65      242.93     20.62 o 
   3  12   8      254.08      244.53     21.94 o 
   4  12   8       59.11       53.40     22.68 o 
   5  12   8       21.66       49.01     18.53 o 
   6  12   8       19.09        0.07     21.61 o 
   1  13   8      606.77      617.50     37.14 o 
   2  13   8     1021.40      997.10     65.65 o 
   3  13   8      153.78      121.37     17.62 o 
   4  13   8        6.24       25.27     18.60 o 
   5  13   8      128.51      168.45     23.54 o 
   0  14   8        4.57       11.70     19.97 o 
   1  14   8      798.80      775.54     48.52 o 
   2  14   8      210.54      197.97     20.89 o 
   3  14   8      119.43      141.78     20.06 o 
   4  14   8      274.91      321.59     31.02 o 
   1  15   8       36.11       37.46     17.48 o 
   2  15   8       69.87      125.54     19.43 o 
   3  15   8       33.47       32.14     20.09 o 
   4  15   8        2.02      -10.34     20.94 o 
   0  16   8       18.60       32.86     35.21 o 
   1  16   8        1.51       17.60     19.18 o 
   2  16   8     1352.76     1446.03     86.84 o 
   3  16   8      107.71      139.66     24.75 o 
   1  17   8        2.40        1.71     27.89 o 
   1   1   9     1472.17     1461.64     78.06 o 
   2   1   9        3.55       12.01      5.25 o 
   3   1   9     1963.41     2023.31     95.71 o 
   4   1   9     1063.35     1113.90     51.36 o 
   5   1   9      392.90      425.94     23.38 o 
   6   1   9      826.56      857.41     52.71 o 
   7   1   9      227.42      278.52     33.44 o 
   8   1   9      159.55      111.48     29.88 o 
   0   2   9     6751.28     6979.81    526.18 o 
   1   2   9     4237.57     4535.51    242.10 o 
   2   2   9     3796.07     3987.08    225.24 o 
   3   2   9        0.06       13.46      6.11 o 
   4   2   9       20.56        8.04      7.88 o 
   5   2   9        3.93       -2.38     11.23 o 
   6   2   9      107.25      127.91     18.18 o 
   7   2   9       25.36       26.46     21.09 o 
   8   2   9       24.24       15.35     35.64 o 
   1   3   9      803.90      831.60     48.68 o 
   2   3   9     4466.34     5165.41    291.41 o 
   3   3   9     2214.69     2420.31    138.11 o 
   4   3   9       52.79       45.73      9.54 o 
   5   3   9      342.09      322.61     24.94 o 
   6   3   9       75.83       64.31     17.46 o 
   7   3   9       81.05       90.90     21.23 o 
   8   3   9       32.75       17.55     39.09 o 
   0   4   9    29211.19    31511.49   2741.37 o 
   1   4   9     3999.55     4407.98    251.99 o 
   2   4   9     1800.26     1644.01     94.14 o 
   3   4   9       27.86       26.52      9.53 o 
   4   4   9      337.72      251.69     20.27 o 
   5   4   9      665.95      598.86     42.74 o 
   6   4   9        0.88       28.12     16.23 o 
   7   4   9       68.95       37.86     21.24 o 
   8   4   9        3.66       14.75     33.46 o 
   1   5   9      188.16      184.90     11.62 o 
   2   5   9      525.29      549.19     33.21 o 
   3   5   9      374.69      387.87     26.81 o 
   4   5   9       62.03       66.33     12.14 o 
   5   5   9      299.46      351.70     27.50 o 
   6   5   9       10.66       35.67     17.03 o 
   7   5   9       75.60      139.56     47.30 o 
   0   6   9    14083.94    15298.39   1003.26 o 
   1   6   9      315.10      346.72     20.56 o 
   2   6   9     1084.46     1080.30     62.97 o 
   3   6   9       33.81       46.49     11.28 o 
   4   6   9       34.74       38.16     11.65 o 
   5   6   9       40.98       36.67     14.18 o 
   6   6   9       89.59       81.60     19.80 o 
   7   6   9       24.98       35.79     22.81 o 
   1   7   9      206.63      196.84     12.86 o 
   2   7   9      559.03      557.69     30.08 o 
   3   7   9      464.81      455.37     31.71 o 
   4   7   9      417.52      432.50     29.42 o 
   5   7   9        1.14        0.29     13.44 o 
   6   7   9      185.24      277.20     29.47 o 
   7   7   9       33.32       62.08     24.25 o 
   0   8   9     2561.97     2658.01    198.86 o 
   1   8   9       12.88       27.12      9.64 o 
   2   8   9     2015.13     1936.45    103.04 o 
   3   8   9        8.32       16.08     10.06 o 
   4   8   9       74.80       46.32     13.10 o 
   5   8   9        0.77       -0.12     13.66 o 
   6   8   9      122.53      141.21     21.33 o 
   7   8   9       15.94       19.86     22.64 o 
   1   9   9     1577.39     1557.93     74.02 o 
   2   9   9      391.30      398.11     23.02 o 
   3   9   9      111.24      112.29     12.86 o 
   4   9   9       94.82      103.94     14.96 o 
   5   9   9       74.54       56.23     15.16 o 
   6   9   9       84.75      123.25     21.09 o 
   7   9   9       38.04       59.89     25.11 o 
   0  10   9     5347.72     5431.92    404.41 o 
   1  10   9      665.21      641.11     34.57 o 
   2  10   9     1628.85     1487.86     80.37 o 
   3  10   9       23.24       12.47     11.68 o 
   4  10   9      206.15      211.68     18.34 o 
   5  10   9       56.05       47.94     16.96 o 
   6  10   9        1.76      -23.24     18.13 o 
   1  11   9      591.09      530.57     29.98 o 
   2  11   9      971.60     1019.50     61.13 o 
   3  11   9       55.95       62.06     18.26 o 
   4  11   9      956.80      925.00     53.53 o 
   5  11   9        0.03       19.26     15.96 o 
   6  11   9        0.92      -11.53     19.93 o 
   0  12   9     5311.03     5459.32    466.23 o 
   1  12   9     1158.24     1088.96     60.53 o 
   2  12   9        0.53       26.26     13.08 o 
   3  12   9        9.06      -10.76     12.96 o 
   4  12   9       60.14       64.14     16.76 o 
   5  12   9        9.01       24.35     17.72 o 
   1  13   9      394.22      401.64     28.75 o 
   2  13   9      411.63      380.64     28.30 o 
   3  13   9      466.37      459.43     33.37 o 
   4  13   9       30.48       55.43     17.75 o 
   5  13   9       51.89       22.75     20.59 o 
   0  14   9        0.27        5.80     19.57 o 
   1  14   9      283.94      272.83     24.12 o 
   2  14   9        3.57       -7.57     18.20 o 
   3  14   9        3.89       23.49     16.41 o 
   4  14   9        2.36       24.84     20.13 o 
   1  15   9      459.92      418.11     34.71 o 
   2  15   9        5.63       -9.45     17.67 o 
   3  15   9       30.05        6.50     20.07 o 
   4  15   9      495.16      503.48     42.34 o 
   0  16   9       18.93       26.01     36.16 o 
   1  16   9       58.29       41.59     21.24 o 
   2  16   9       20.67       36.20     20.65 o 
   3  16   9       28.77        9.61     22.73 o 
   1  17   9      257.72      297.84     35.40 o 
   0   0  10     2766.11     2688.22    288.28 o 
   1   0  10     7594.85     8423.27    634.66 o 
   2   0  10     1952.95     2043.44    155.48 o 
   3   0  10     1303.62     1348.28     91.53 o 
   4   0  10     1057.02     1072.56     74.05 o 
   5   0  10     1176.32     1074.79     81.25 o 
   6   0  10      178.95      160.25     35.00 o 
   7   0  10       83.59      108.05     34.67 o 
   8   0  10      172.47      261.75     52.11 o 
   1   1  10      450.08      359.31     22.41 o 
   2   1  10     1373.92     1355.03     73.28 o 
   3   1  10       42.02       46.11      6.81 o 
   4   1  10        0.51        4.79      7.75 o 
   5   1  10      322.73      306.54     19.94 o 
   6   1  10        6.36       17.59     14.40 o 
   7   1  10        0.71       -9.25     22.12 o 
   8   1  10        9.09       26.02     28.20 o 
   0   2  10        6.47      -12.55      9.82 o 
   1   2  10      405.05      425.01     24.42 o 
   2   2  10     3397.83     3547.81    188.11 o 
   3   2  10      184.05      174.35     12.30 o 
   4   2  10       83.79       90.93     10.05 o 
   5   2  10        1.83        5.41     12.35 o 
   6   2  10      285.80      279.39     25.03 o 
   7   2  10       17.50       10.96     29.76 o 
   8   2  10      338.55      379.94     44.82 o 
   1   3  10     3790.93     3833.31    204.89 o 
   2   3  10     3301.32     3439.04    194.55 o 
   3   3  10     2023.46     2031.60    116.07 o 
   4   3  10     2330.29     2167.87    134.48 o 
   5   3  10      362.60      371.47     27.69 o 
   6   3  10      667.18      672.92     50.99 o 
   7   3  10      217.37      198.57     30.34 o 
   8   3  10        9.51       76.61     36.48 o 
   0   4  10     3345.97     3533.45    309.49 o 
   1   4  10        9.74       16.98      6.99 o 
   2   4  10     1529.77     1637.69     94.06 o 
   3   4  10      251.26      284.90     21.00 o 
   4   4  10       19.48       27.94     10.68 o 
   5   4  10       32.10       56.82     13.54 o 
   6   4  10      140.09      134.45     20.27 o 
   7   4  10      115.93       99.84     23.42 o 
   1   5  10       40.79       38.01      7.91 o 
   2   5  10     4885.03     5031.02    284.45 o 
   3   5  10       72.02       72.06     12.01 o 
   4   5  10       32.43       28.79     14.05 o 
   5   5  10       16.16       21.79     12.95 o 
   6   5  10      117.83       83.46     17.85 o 
   7   5  10        4.03        9.15     22.28 o 
   0   6  10     1951.26     2146.04    161.54 o 
   1   6  10       53.77       40.32      7.63 o 
   2   6  10       10.05       13.31      8.04 o 
   3   6  10      183.69      192.94     16.60 o 
   4   6  10      130.25      144.50     15.33 o 
   5   6  10       47.07       23.97     13.88 o 
   6   6  10        4.34        1.01     15.89 o 
   7   6  10        4.12       -9.25     22.66 o 
   1   7  10      642.01      639.26     33.43 o 
   2   7  10        0.01       -0.90      7.39 o 
   3   7  10      851.36      900.34     57.96 o 
   4   7  10       54.71       58.20     18.72 o 
   5   7  10       67.20       92.49     15.99 o 
   6   7  10      145.65      126.57     19.04 o 
   7   7  10        4.63       -4.17     22.84 o 
   0   8  10     1009.30      930.29     72.38 o 
   1   8  10        0.05        4.25      7.48 o 
   2   8  10      266.21      247.93     18.07 o 
   3   8  10      503.14      513.07     33.02 o 
   4   8  10       18.32       23.06     11.96 o 
   5   8  10       37.51       55.43     15.05 o 
   6   8  10       48.45       65.43     19.51 o 
   7   8  10        1.73       31.16     24.34 o 
   1   9  10     1339.06     1307.43     64.03 o 
   2   9  10      503.37      479.15     28.60 o 
   3   9  10     1892.60     1788.31    103.25 o 
   4   9  10      158.78      235.15     34.34 o 
   5   9  10      201.78      235.27     21.39 o 
   6   9  10       12.16      -10.92     18.67 o 
   0  10  10      943.51      937.60     73.27 o 
   1  10  10       84.96       98.01     11.17 o 
   2  10  10     2521.33     2418.13    127.61 o 
   3  10  10       19.16        0.18     12.20 o 
   4  10  10        5.49       -6.16     12.46 o 
   5  10  10       25.25       31.60     15.53 o 
   6  10  10        6.48       -0.04     21.42 o 
   1  11  10      221.62      203.56     16.71 o 
   2  11  10     2471.26     2369.49    126.08 o 
   3  11  10      314.23      313.08     23.08 o 
   4  11  10       92.88       98.50     19.48 o 
   5  11  10        0.31       44.87     20.25 o 
   6  11  10       86.48      105.66     22.19 o 
   0  12  10      166.27      171.67     23.79 o 
   1  12  10        0.03        7.67     12.69 o 
   2  12  10      139.94      176.57     18.28 o 
   3  12  10        4.39       15.42     12.96 o 
   4  12  10       74.85       74.99     15.83 o 
   5  12  10       36.26       16.68     20.36 o 
   1  13  10       42.31       35.41     24.65 o 
   2  13  10      779.05      839.44     52.37 o 
   3  13  10      419.67      476.39     33.97 o 
   4  13  10       20.36       12.02     16.63 o 
   5  13  10       22.65       22.07     19.50 o 
   0  14  10        0.77       12.32     22.59 o 
   1  14  10       43.82       32.20     18.08 o 
   2  14  10       96.77      135.18     18.94 o 
   3  14  10        3.62        2.51     16.91 o 
   4  14  10      298.78      263.64     28.97 o 
   1  15  10      409.60      504.26     38.97 o 
   2  15  10       51.86       54.36     18.62 o 
   3  15  10       14.65       46.64     21.26 o 
   0  16  10     1191.61     1237.68    144.95 o 
   1  16  10        0.04      -10.79     23.37 o 
   2  16  10      131.91      132.80     22.51 o 
   1   1  11     9746.08     9778.08    643.83 o 
   2   1  11       60.34       54.00      7.20 o 
   3   1  11     7428.96     7292.56    360.68 o 
   4   1  11       20.50       29.90      7.80 o 
   5   1  11      488.49      504.64     32.57 o 
   6   1  11       14.74       19.40     20.14 o 
   7   1  11       60.90       38.19     23.01 o 
   8   1  11       30.41       56.14     30.47 o 
   0   2  11    13638.22    15829.33   1191.29 o 
   1   2  11      810.57      825.65     45.50 o 
   2   2  11     1069.29      990.40     58.23 o 
   3   2  11      698.68      802.24     41.79 o 
   4   2  11        0.87       14.06      8.45 o 
   5   2  11      108.23      125.76     14.64 o 
   6   2  11      504.27      498.41     36.88 o 
   7   2  11       63.69       39.65     23.91 o 
   8   2  11      141.92      205.24     34.59 o 
   1   3  11       32.22       53.61      7.51 o 
   2   3  11     1810.66     1900.28    101.50 o 
   3   3  11      259.23      270.68     18.83 o 
   4   3  11       45.45       60.91     11.58 o 
   5   3  11        0.77       14.04     14.29 o 
   6   3  11       14.72       31.26     17.84 o 
   7   3  11       43.19       88.06     24.77 o 
   0   4  11     3945.64     4453.30    389.52 o 
   1   4  11     3764.39     4221.11    225.79 o 
   2   4  11       11.10       14.82      7.79 o 
   3   4  11       57.71       62.28      9.34 o 
   4   4  11       30.91       31.42     10.85 o 
   5   4  11       18.58        4.74     12.70 o 
   6   4  11        7.31       -6.34     15.15 o 
   7   4  11        1.86        5.90     21.31 o 
   1   5  11     4487.87     4540.54    259.63 o 
   2   5  11        1.41        5.78     10.15 o 
   3   5  11      913.20      808.74     52.05 o 
   4   5  11      130.78      103.21     13.26 o 
   5   5  11      145.24      201.52     19.74 o 
   6   5  11       51.70       46.95     16.68 o 
   7   5  11       51.12       47.38     24.22 o 
   0   6  11     3507.24     3470.30    304.57 o 
   1   6  11      172.39      131.60     11.58 o 
   2   6  11     1201.99     1115.36     64.86 o 
   3   6  11        7.95       -3.17     11.85 o 
   4   6  11       66.91       45.31     12.21 o 
   5   6  11      333.10      367.66     28.55 o 
   6   6  11       51.35       52.66     17.82 o 
   7   6  11       40.80       64.02     41.07 o 
   1   7  11     4953.42     5037.85    266.52 o 
   2   7  11     1913.13     1940.24    111.45 o 
   3   7  11      695.14      640.30     42.40 o 
   4   7  11      238.98      267.17     22.34 o 
   5   7  11       10.71       21.00     14.68 o 
   6   7  11        0.27       -9.98     16.23 o 
   7   7  11        0.75      -15.24     22.34 o 
   0   8  11     3207.56     3266.47    244.29 o 
   1   8  11       40.46       25.24      8.91 o 
   2   8  11       46.01       49.11     10.45 o 
   3   8  11      205.36      195.19     17.17 o 
   4   8  11      131.61      147.65     19.63 o 
   5   8  11      183.22      161.52     18.69 o 
   6   8  11      187.77      237.06     24.68 o 
   7   8  11       28.70       28.52     24.17 o 
   1   9  11      742.01      662.34     63.62 o 
   2   9  11     1409.74     1245.57     67.74 o 
   3   9  11       66.41       99.78     13.78 o 
   4   9  11      356.33      348.28     26.14 o 
   5   9  11       44.39       27.04     15.35 o 
   6   9  11       32.71       47.01     19.46 o 
   0  10  11      665.61      679.98     55.24 o 
   1  10  11     1507.10     1551.76     97.01 o 
   2  10  11      716.73      696.87     40.38 o 
   3  10  11      154.68      150.00     15.40 o 
   4  10  11      201.10      247.99     22.04 o 
   5  10  11        0.77        1.21     15.53 o 
   6  10  11        7.11        3.19     20.06 o 
   1  11  11        0.90       11.23     12.62 o 
   2  11  11       10.43       14.88     13.08 o 
   3  11  11      270.74      277.72     21.54 o 
   4  11  11       45.01       30.61     14.28 o 
   5  11  11        3.56       10.88     17.81 o 
   6  11  11      170.55      162.04     24.71 o 
   0  12  11     1405.10     1494.23    131.68 o 
   1  12  11      158.54      133.33     18.07 o 
   2  12  11     1481.42     1460.65     85.75 o 
   3  12  11        9.68       12.07     14.05 o 
   4  12  11       21.04       17.01     15.32 o 
   5  12  11      273.95      296.92     27.98 o 
   1  13  11      635.66      583.47     78.76 o 
   2  13  11      264.51      272.05     23.48 o 
   3  13  11      484.25      502.57     35.86 o 
   4  13  11        0.03       16.45     17.44 o 
   5  13  11      113.81      137.70     23.87 o 
   0  14  11      487.92      416.15     58.00 o 
   1  14  11      506.68      411.76     43.54 o 
   2  14  11       49.34       39.60     16.87 o 
   3  14  11       11.36       24.04     17.68 o 
   4  14  11        6.67      -29.79     19.86 o 
   1  15  11       99.48       93.57     21.72 o 
   2  15  11       24.62       42.11     18.55 o 
   3  15  11       12.89       17.93     20.14 o 
   0  16  11        1.78      -13.52     36.20 o 
   1  16  11      123.39      119.39     27.32 o 
   2  16  11        7.54      -19.60     19.96 o 
   0   0  12     6121.71     6465.43    690.30 o 
   1   0  12     1563.09     1635.12    124.67 o 
   2   0  12      378.10      349.93     29.32 o 
   3   0  12      962.16      887.10     70.02 o 
   4   0  12      889.68      948.72     65.98 o 
   5   0  12     4722.01     4159.61    364.18 o 
   6   0  12     2281.51     2389.84    263.42 o 
   7   0  12       55.31       68.66     36.09 o 
   1   1  12      144.81      152.85     17.59 o 
   2   1  12        1.75        4.89      6.61 o 
   3   1  12        0.22       -4.33      7.51 o 
   4   1  12      681.79      691.11     34.80 o 
   5   1  12        2.75       -4.50     12.27 o 
   6   1  12       31.55       32.83     21.49 o 
   7   1  12       37.74       84.26     26.18 o 
   0   2  12     6291.34     6507.97    491.01 o 
   1   2  12     1477.49     1496.31     81.04 o 
   2   2  12        4.04       10.59      6.95 o 
   3   2  12      197.41      181.35     12.62 o 
   4   2  12      147.89      103.84     13.15 o 
   5   2  12      250.05      269.17     20.84 o 
   6   2  12      999.41      950.08     79.17 o 
   7   2  12      256.53      300.74     41.12 o 
   1   3  12       60.02       59.21      7.91 o 
   2   3  12       41.20       21.68     10.10 o 
   3   3  12       85.99       79.13      9.72 o 
   4   3  12      166.47      182.11     16.61 o 
   5   3  12      171.84      168.43     17.90 o 
   6   3  12      257.92      251.74     27.89 o 
   7   3  12       25.06      114.47     26.95 o 
   0   4  12     6341.38     7463.51    651.38 o 
   1   4  12     1148.97     1302.36     70.98 o 
   2   4  12     2616.15     2622.62    149.20 o 
   3   4  12        0.53       -9.83      8.19 o 
   4   4  12      198.50      194.27     17.28 o 
   5   4  12        8.86      -13.80     11.88 o 
   6   4  12       14.99        5.00     18.10 o 
   7   4  12       60.52       11.57     29.44 o 
   1   5  12     1479.02     1406.05     75.95 o 
   2   5  12     2670.06     2931.91    166.66 o 
   3   5  12      291.18      336.61     24.51 o 
   4   5  12       40.16       19.35     11.35 o 
   5   5  12       31.84       14.08     13.75 o 
   6   5  12       74.23       78.80     17.94 o 
   7   5  12      162.40      218.16     29.47 o 
   0   6  12     4110.45     4009.41    351.03 o 
   1   6  12      320.03      281.46     19.38 o 
   2   6  12      338.15      291.76     20.16 o 
   3   6  12     1130.97     1096.37     69.74 o 
   4   6  12       72.79       65.03     13.29 o 
   5   6  12      674.33      597.91     42.15 o 
   6   6  12      436.91      443.58     34.56 o 
   7   6  12        2.79        9.09     27.00 o 
   1   7  12     1617.45     1517.74     81.78 o 
   2   7  12        5.39        5.23      8.93 o 
   3   7  12     1360.02     1363.69     85.83 o 
   4   7  12       70.46       56.23     13.24 o 
   5   7  12       19.50       30.21     14.74 o 
   6   7  12       26.47       20.97     17.66 o 
   7   7  12        2.48      -10.02     23.78 o 
   0   8  12       90.08       69.80     13.32 o 
   1   8  12     2901.99     2773.27    146.34 o 
   2   8  12       60.20       61.98     12.57 o 
   3   8  12      396.08      397.12     28.81 o 
   4   8  12      195.45      206.79     20.07 o 
   5   8  12      401.24      462.65     32.99 o 
   6   8  12      302.57      311.06     27.42 o 
   1   9  12      154.96      154.08     14.33 o 
   2   9  12       45.21       39.12     10.99 o 
   3   9  12      313.04      279.69     21.69 o 
   4   9  12      362.28      367.67     26.86 o 
   5   9  12      492.36      542.46     37.49 o 
   6   9  12       14.51       13.12     19.73 o 
   0  10  12     2962.21     2958.54    219.61 o 
   1  10  12       25.70       15.95     10.93 o 
   2  10  12      323.55      310.65     21.73 o 
   3  10  12      150.32      140.88     15.52 o 
   4  10  12        0.14       -2.44     13.09 o 
   5  10  12      141.06      151.46     19.59 o 
   6  10  12       16.45       24.67     21.02 o 
   1  11  12     1293.36     1099.79    175.37 o 
   2  11  12     2177.81     2107.29    112.90 o 
   3  11  12      166.71      153.82     17.31 o 
   4  11  12      193.38      195.34     19.45 o 
   5  11  12       24.54       21.21     17.61 o 
   0  12  12     4146.02     4210.74    363.10 o 
   1  12  12      272.32      221.63     45.27 o 
   2  12  12     1502.06     1520.91     89.03 o 
   3  12  12        1.39      -10.63     14.34 o 
   4  12  12      434.88      382.82     28.36 o 
   5  12  12       84.22      124.91     22.61 o 
   1  13  12     1289.57     1010.20    207.70 o 
   2  13  12       34.28       62.26     16.06 o 
   3  13  12      346.34      418.07     32.06 o 
   4  13  12      203.37      184.84     21.45 o 
   0  14  12      480.35      435.24     61.04 o 
   1  14  12       68.73       28.06     21.87 o 
   2  14  12        0.08       -1.84     15.93 o 
   3  14  12      205.82      242.26     25.12 o 
   4  14  12       30.71       35.65     21.91 o 
   1  15  12      722.44      753.49     64.61 o 
   2  15  12       14.16       36.98     22.00 o 
   3  15  12        6.15       20.06     20.03 o 
   0  16  12        2.04      -35.02     35.52 o 
   1  16  12       67.05       91.21     28.75 o 
   2  16  12       23.06        2.12     22.19 o 
   1   1  13     3906.52     3737.67    198.09 o 
   2   1  13       14.72       24.58      7.31 o 
   3   1  13      480.70      406.61     26.40 o 
   4   1  13      269.02      280.64     19.22 o 
   5   1  13       32.89       20.90     14.54 o 
   6   1  13      212.31      290.11     35.24 o 
   7   1  13       66.85       63.04     25.88 o 
   0   2  13     3651.58     3683.37    278.84 o 
   1   2  13     2092.11     2290.18    122.33 o 
   2   2  13       14.95        0.49      7.03 o 
   3   2  13      166.89      169.76     13.49 o 
   4   2  13      306.99      324.58     29.89 o 
   5   2  13       48.65       49.82     13.22 o 
   6   2  13      283.90      345.68     33.81 o 
   7   2  13        0.08       -0.51     23.95 o 
   1   3  13     1227.21     1266.36     69.19 o 
   2   3  13      250.46      289.67     19.94 o 
   3   3  13      156.79      179.86     15.81 o 
   4   3  13        4.12       10.88     10.36 o 
   5   3  13      106.98       92.72     14.68 o 
   6   3  13      451.71      384.30     40.89 o 
   7   3  13        1.58      -29.91     24.04 o 
   0   4  13    12622.54    13200.19    985.39 o 
   1   4  13       92.41      125.27     10.63 o 
   2   4  13     6223.64     6232.41    355.85 o 
   3   4  13     1393.87     1356.38     78.79 o 
   4   4  13      229.80      225.97     19.66 o 
   5   4  13       13.73        0.68     13.72 o 
   6   4  13      103.02      131.91     19.98 o 
   7   4  13       17.79      -12.02     23.28 o 
   1   5  13     3116.99     3165.30    181.63 o 
   2   5  13     1046.47     1038.85     66.04 o 
   3   5  13      131.88      131.63     13.73 o 
   4   5  13       89.75       91.85     15.61 o 
   5   5  13        0.01       -0.32     13.44 o 
   6   5  13        4.20       16.56     16.87 o 
   7   5  13       15.09       46.78     31.06 o 
   0   6  13       10.40       17.43     10.91 o 
   1   6  13        9.04       15.06     15.89 o 
   2   6  13       30.24       16.15      9.64 o 
   3   6  13      365.95      312.93     23.70 o 
   4   6  13       11.29      -16.69     11.51 o 
   5   6  13       78.56       68.29     15.69 o 
   6   6  13        0.17       -1.54     17.21 o 
   7   6  13        0.54        0.09     22.65 o 
   1   7  13     1243.63     1150.66     62.90 o 
   2   7  13      203.33      197.41     17.14 o 
   3   7  13      464.61      436.28     30.82 o 
   4   7  13        0.42       -0.98     12.38 o 
   5   7  13        8.76       -5.30     14.74 o 
   6   7  13      138.04      137.95     22.05 o 
   7   7  13       34.76       29.84     25.21 o 
   0   8  13     1238.56     1183.18     81.23 o 
   1   8  13      500.67      498.85     30.36 o 
   2   8  13       48.46       29.98     10.48 o 
   3   8  13       78.64       39.34     12.06 o 
   4   8  13      542.79      552.33     38.99 o 
   5   8  13       46.51       41.51     16.14 o 
   6   8  13       98.35      149.11     30.73 o 
   1   9  13     1451.02     1240.29     69.98 o 
   2   9  13      134.95      135.75     16.41 o 
   3   9  13      529.33      495.46     33.02 o 
   4   9  13        0.41        8.01     13.17 o 
   5   9  13       48.44       63.07     16.52 o 
   6   9  13       56.29       73.56     21.52 o 
   0  10  13     9115.97     9201.67    683.08 o 
   1  10  13        0.24       -6.42     13.03 o 
   2  10  13      594.13      531.09     32.18 o 
   3  10  13      381.12      388.68     27.61 o 
   4  10  13       26.85       51.44     14.54 o 
   5  10  13       24.26       39.23     16.85 o 
   6  10  13        2.72       -5.37     20.85 o 
   1  11  13      407.83      425.01     40.44 o 
   2  11  13      459.43      500.95     31.14 o 
   3  11  13       32.22       21.68     13.86 o 
   4  11  13        0.34        2.65     15.05 o 
   5  11  13      119.56      151.12     20.39 o 
   0  12  13      125.31      121.45     31.92 o 
   1  12  13       28.44       41.90     15.07 o 
   2  12  13       85.05       80.19     22.03 o 
   3  12  13      234.79      248.18     21.49 o 
   4  12  13      274.59      271.12     23.96 o 
   5  12  13       68.05       83.26     21.89 o 
   1  13  13       18.19       45.03     16.25 o 
   2  13  13      129.24      138.90     26.24 o 
   3  13  13      166.48      179.49     20.60 o 
   4  13  13       42.35        2.45     17.64 o 
   0  14  13       87.53       82.35     30.08 o 
   1  14  13        0.13       -8.36     19.10 o 
   2  14  13       47.45       32.15     19.17 o 
   3  14  13      417.93      498.36     37.18 o 
   4  14  13        1.37        7.89     21.66 o 
   1  15  13      206.45      257.83     35.50 o 
   2  15  13       43.33       47.68     21.64 o 
   3  15  13       74.50       63.43     21.42 o 
   0  16  13      132.61      157.80     43.90 o 
   1  16  13       10.80       -1.20     23.77 o 
   0   0  14      574.67      531.25     60.94 o 
   1   0  14       35.04       44.58     12.50 o 
   2   0  14     1804.75     1591.22    315.17 o 
   3   0  14     2264.09     2150.11    164.75 o 
   4   0  14      442.45      495.12     49.88 o 
   5   0  14       19.03       26.09     28.23 o 
   6   0  14      491.30      591.52     77.44 o 
   7   0  14       15.79       42.64     37.63 o 
   1   1  14      406.13      461.06     27.00 o 
   2   1  14      646.56      656.97     37.08 o 
   3   1  14      594.05      586.29     40.16 o 
   4   1  14      642.97      634.75     36.68 o 
   5   1  14      520.56      527.26     42.68 o 
   6   1  14      180.78      201.48     28.95 o 
   7   1  14      349.05      319.77     39.73 o 
   0   2  14     1554.58     1548.23    119.13 o 
   1   2  14      190.20      197.18     13.69 o 
   2   2  14      174.38      177.26     13.24 o 
   3   2  14      615.08      627.84     39.04 o 
   4   2  14      200.91      166.23     22.88 o 
   5   2  14        0.89      -13.64     12.60 o 
   6   2  14      359.06      353.43     38.30 o 
   7   2  14       16.74       19.38     25.55 o 
   1   3  14      206.00      211.05     14.70 o 
   2   3  14     1201.51     1193.50     70.32 o 
   3   3  14       24.37       13.54      9.49 o 
   4   3  14      132.35      127.33     14.13 o 
   5   3  14      134.18      138.47     16.68 o 
   6   3  14      360.69      369.33     34.86 o 
   7   3  14      173.85      183.41     32.62 o 
   0   4  14     3951.08     4119.58    312.28 o 
   1   4  14      935.43      900.43     49.93 o 
   2   4  14       35.25       36.63      8.97 o 
   3   4  14       26.52       33.22     10.64 o 
   4   4  14     1290.18     1219.98     71.99 o 
   5   4  14       11.72       15.78     13.12 o 
   6   4  14       28.22       10.47     16.91 o 
   7   4  14       15.96       47.85     26.49 o 
   1   5  14       53.43       78.10      9.76 o 
   2   5  14        3.20      -11.75      9.02 o 
   3   5  14      324.69      282.14     21.96 o 
   4   5  14     1983.00     1806.53    112.57 o 
   5   5  14      752.82      690.54     47.08 o 
   6   5  14      511.89      488.14     37.73 o 
   7   5  14       48.39       35.73     47.04 o 
   0   6  14       91.99       70.80     13.61 o 
   1   6  14      289.20      268.13     17.33 o 
   2   6  14      113.10       96.24     13.07 o 
   3   6  14      532.31      517.79     35.86 o 
   4   6  14      513.06      504.22     35.80 o 
   5   6  14       51.15       58.25     15.18 o 
   6   6  14       58.01       85.82     19.47 o 
   7   6  14       51.24       25.77     26.10 o 
   1   7  14      860.13      830.61     49.35 o 
   2   7  14      129.19      125.85     16.32 o 
   3   7  14      311.08      305.82     23.61 o 
   4   7  14        2.47       -0.59     12.44 o 
   5   7  14       49.02       22.86     15.85 o 
   6   7  14        5.27       -6.61     18.85 o 
   0   8  14      925.54      833.20     53.58 o 
   1   8  14      871.41      843.93     55.44 o 
   2   8  14      396.65      375.52     31.11 o 
   3   8  14      925.82      839.95     55.16 o 
   4   8  14       41.90       64.94     15.10 o 
   5   8  14      178.88      205.46     22.11 o 
   6   8  14       56.60       57.51     19.82 o 
   1   9  14      129.03       99.74     13.21 o 
   2   9  14      670.19      656.08     44.45 o 
   3   9  14        0.37        4.90     19.07 o 
   4   9  14        6.79       -3.78     13.35 o 
   5   9  14       25.39       21.04     16.37 o 
   6   9  14      211.46      251.84     26.97 o 
   0  10  14     6698.12     6451.05    479.78 o 
   1  10  14        5.20        0.08     12.60 o 
   2  10  14        7.28        5.97     12.83 o 
   3  10  14        6.12       44.94     14.38 o 
   4  10  14       55.84       61.40     15.89 o 
   5  10  14        1.03      -11.81     16.54 o 
   6  10  14        0.03        2.97     21.26 o 
   1  11  14      794.18      809.07     53.01 o 
   2  11  14       19.57       -7.29     13.03 o 
   3  11  14      192.83      192.04     18.66 o 
   4  11  14      340.85      359.54     26.96 o 
   5  11  14      139.71      160.03     22.82 o 
   0  12  14      804.24      778.66    131.39 o 
   1  12  14      405.72      354.94     29.21 o 
   2  12  14      209.64      205.01     21.34 o 
   3  12  14        5.72        2.22     14.81 o 
   4  12  14      850.38      890.05     52.89 o 
   5  12  14       14.17       30.20     20.82 o 
   1  13  14      322.27      342.52     29.33 o 
   2  13  14      735.74      731.60     51.96 o 
   3  13  14       25.38       43.49     19.39 o 
   4  13  14      350.56      403.64     32.05 o 
   0  14  14        4.04      -34.51     34.14 o 
   1  14  14       35.39       22.82     24.09 o 
   2  14  14       76.99       74.30     20.91 o 
   3  14  14       26.29        3.91     20.36 o 
   1  15  14        1.04       23.36     24.55 o 
   2  15  14       46.39       42.97     21.84 o 
   0  16  14     1229.28     1445.01    167.59 o 
   1   1  15     2044.02     2180.20    117.84 o 
   2   1  15      701.00      719.66     40.75 o 
   3   1  15      566.22      466.27     51.36 o 
   4   1  15        3.24       17.73     12.29 o 
   5   1  15      413.11      481.86     40.01 o 
   6   1  15      225.21      196.57     28.49 o 
   7   1  15       57.52       35.65     26.36 o 
   0   2  15     7340.41     7406.82    559.41 o 
   1   2  15       49.97       39.54      8.45 o 
   2   2  15     5265.65     5441.53    291.18 o 
   3   2  15      668.83      624.95     38.85 o 
   4   2  15      126.52      107.53     15.04 o 
   5   2  15       21.86        2.92     14.57 o 
   6   2  15      199.10      251.62     32.26 o 
   7   2  15        9.60       -1.68     25.75 o 
   1   3  15     2601.64     2903.05    156.16 o 
   2   3  15     1645.14     1692.71     98.61 o 
   3   3  15      130.29      123.52     13.33 o 
   4   3  15     1085.46     1032.12     60.84 o 
   5   3  15        2.03      -14.82     13.57 o 
   6   3  15        0.23        4.77     19.41 o 
   7   3  15        0.01      -18.88     25.02 o 
   0   4  15     2464.18     2104.45    161.10 o 
   1   4  15        0.01        0.39      7.68 o 
   2   4  15     3262.68     3282.93    188.66 o 
   3   4  15        0.08      -10.13     10.71 o 
   4   4  15     2483.99     2344.18    134.91 o 
   5   4  15       69.52       78.18     17.85 o 
   6   4  15        5.19        8.34     17.34 o 
   7   4  15        0.70       -2.73     24.04 o 
   1   5  15        7.50       20.89      8.63 o 
   2   5  15      275.85      276.11     20.32 o 
   3   5  15       71.86       80.16     13.01 o 
   4   5  15      107.70      130.38     14.87 o 
   5   5  15      213.77      246.08     21.61 o 
   6   5  15      143.20      127.76     21.22 o 
   7   5  15        6.24       12.66     26.73 o 
   0   6  15       52.65       22.61     12.91 o 
   1   6  15       42.53       65.64     10.93 o 
   2   6  15      187.55      161.62     15.61 o 
   3   6  15      167.90      154.66     17.55 o 
   4   6  15      105.61      113.54     20.52 o 
   5   6  15       31.58        8.25     24.75 o 
   6   6  15       64.76       88.54     20.98 o 
   1   7  15     1420.23     1383.27     81.37 o 
   2   7  15       28.19       25.15     12.36 o 
   3   7  15        4.90       13.69     11.04 o 
   4   7  15      111.45      115.73     16.52 o 
   5   7  15       28.29       24.63     16.46 o 
   6   7  15        2.16        0.79     19.52 o 
   0   8  15      271.95      251.16     24.83 o 
   1   8  15       23.02       43.52     19.18 o 
   2   8  15     1575.32     1486.22    103.41 o 
   3   8  15      236.83      186.53     20.11 o 
   4   8  15      186.44      192.42     19.77 o 
   5   8  15       42.08       44.78     17.29 o 
   6   8  15        4.65      -22.26     19.84 o 
   1   9  15      275.41      263.64     26.06 o 
   2   9  15     2049.10     2120.40    132.33 o 
   3   9  15        8.21       25.86     13.15 o 
   4   9  15     1082.31     1016.23     62.35 o 
   5   9  15        1.38      -18.80     15.65 o 
   6   9  15        3.48        0.23     19.32 o 
   0  10  15      322.98      377.03     42.85 o 
   1  10  15        6.51       16.60     12.43 o 
   2  10  15     1061.08     1108.79     66.48 o 
   3  10  15      260.01      258.71     22.21 o 
   4  10  15      609.39      588.84     39.69 o 
   5  10  15        0.60       -1.24     17.12 o 
   1  11  15      358.93      365.19     32.13 o 
   2  11  15       92.54       71.44     17.25 o 
   3  11  15       14.71        6.67     13.66 o 
   4  11  15       23.89       20.56     16.22 o 
   5  11  15      101.89       81.56     22.44 o 
   0  12  15       96.69      135.96     31.89 o 
   1  12  15      366.03      343.81     29.42 o 
   2  12  15      401.25      440.33     32.30 o 
   3  12  15       35.24       48.20     16.86 o 
   4  12  15        0.02        7.81     17.55 o 
   1  13  15      180.01      108.09     30.83 o 
   2  13  15      161.41      155.27     22.59 o 
   3  13  15      250.99      244.54     23.90 o 
   4  13  15        3.75        1.19     18.41 o 
   0  14  15       17.26       19.04     27.68 o 
   1  14  15       46.96        3.44     21.71 o 
   2  14  15       87.26       57.37     20.95 o 
   3  14  15       11.16       29.46     22.36 o 
   1  15  15       13.61      -35.17     23.79 o 
   2  15  15      209.38      178.44     30.72 o 
   0   0  16      286.31      367.51     45.66 o 
   1   0  16      105.78      135.04     19.24 o 
   2   0  16      174.06      145.51     41.93 o 
   3   0  16     1296.00     1300.48    101.62 o 
   4   0  16      768.02      692.61     66.81 o 
   5   0  16        0.05      -33.59     22.39 o 
   6   0  16      637.23      593.45     77.77 o 
   7   0  16       52.09      -33.84     37.09 o 
   1   1  16       77.70       96.76     10.61 o 
   2   1  16      808.71      817.65     46.04 o 
   3   1  16      106.97       98.66     15.94 o 
   4   1  16     2097.41     2045.35    129.34 o 
   5   1  16       84.29       88.37     20.01 o 
   6   1  16        2.15        6.39     32.42 o 
   7   1  16       54.38       24.34     30.02 o 
   0   2  16       11.93       17.75     11.94 o 
   1   2  16      283.66      292.37     25.74 o 
   2   2  16      612.70      583.56     33.84 o 
   3   2  16      528.39      481.32     31.43 o 
   4   2  16     2714.89     2459.67    251.33 o 
   5   2  16      735.65      737.96     63.12 o 
   6   2  16       27.17       53.33     21.17 o 
   7   2  16        9.07       15.93     34.85 o 
   1   3  16       29.02       27.85      8.38 o 
   2   3  16      304.21      279.90     20.31 o 
   3   3  16       30.06       42.53     11.62 o 
   4   3  16     1467.13     1441.88     92.93 o 
   5   3  16      619.50      635.96     71.90 o 
   6   3  16       62.44       49.30     23.98 o 
   7   3  16      120.94      141.22     43.17 o 
   0   4  16      455.61      487.74     40.76 o 
   1   4  16        0.21        1.62      8.39 o 
   2   4  16     1944.61     2093.32    121.58 o 
   3   4  16      127.64      104.23     14.59 o 
   4   4  16       14.11       15.97     12.24 o 
   5   4  16      182.62      180.39     18.83 o 
   6   4  16       59.57       97.41     23.50 o 
   7   4  16        0.05       -9.79     26.43 o 
   1   5  16      141.05       98.82     12.89 o 
   2   5  16      100.35      111.06     13.27 o 
   3   5  16       89.16       56.38     12.56 o 
   4   5  16      346.70      326.08     24.19 o 
   5   5  16       28.06       21.73     14.90 o 
   6   5  16      127.36      129.55     21.81 o 
   0   6  16       96.97       67.76     14.17 o 
   1   6  16       92.09       79.54     11.47 o 
   2   6  16       25.82       -0.80     11.70 o 
   3   6  16      158.75      171.92     24.80 o 
   4   6  16        7.30        9.08     12.35 o 
   5   6  16        2.78        8.97     14.76 o 
   6   6  16        1.18      -25.82     19.69 o 
   1   7  16     1082.49      962.30     57.73 o 
   2   7  16        0.58       -6.52     11.47 o 
   3   7  16       44.26       57.30     14.75 o 
   4   7  16      122.59      111.35     16.62 o 
   5   7  16       22.56       24.14     22.02 o 
   6   7  16        4.38       16.69     20.35 o 
   0   8  16       74.58       76.99     31.43 o 
   1   8  16      373.52      356.19     25.22 o 
   2   8  16      158.33      131.72     17.25 o 
   3   8  16      475.48      464.54     37.56 o 
   4   8  16      239.69      206.97     21.24 o 
   5   8  16      154.90      133.89     21.15 o 
   6   8  16      114.80       85.42     22.47 o 
   1   9  16      497.53      462.50     42.07 o 
   2   9  16      361.65      329.48     29.66 o 
   3   9  16      404.24      331.05     30.09 o 
   4   9  16      322.13      336.03     27.88 o 
   5   9  16      280.81      300.94     27.17 o 
   0  10  16       46.69       64.21     20.15 o 
   1  10  16        0.02        0.23     13.06 o 
   2  10  16     1894.11     1710.56     98.95 o 
   3  10  16      499.90      528.86     39.36 o 
   4  10  16       97.28       99.35     17.95 o 
   5  10  16      127.02      155.41     21.80 o 
   1  11  16     1151.44     1131.29     73.97 o 
   2  11  16      164.70      159.27     18.79 o 
   3  11  16      306.85      338.91     27.85 o 
   4  11  16       18.39       20.67     17.70 o 
   5  11  16       40.22       30.14     19.53 o 
   0  12  16      667.98      577.37     72.49 o 
   1  12  16       63.63       73.09     19.72 o 
   2  12  16      251.63      245.08     23.22 o 
   3  12  16        0.00      -20.01     19.48 o 
   4  12  16      144.07      226.06     23.45 o 
   1  13  16      376.82      446.70     43.73 o 
   2  13  16      249.12      278.72     35.51 o 
   3  13  16      145.03      212.25     30.28 o 
   0  14  16        9.99      -49.27     32.85 o 
   1  14  16        1.50      -32.14     21.43 o 
   2  14  16       43.21       23.41     22.57 o 
   3  14  16       89.40      177.01     27.23 o 
   1  15  16      209.00      208.32     32.86 o 
   1   1  17     7073.20     7160.92    382.42 o 
   2   1  17        0.07       -1.94      9.13 o 
   3   1  17     1839.98     1640.88    157.56 o 
   4   1  17      526.49      463.75     38.05 o 
   5   1  17       16.40       20.81     18.65 o 
   6   1  17       22.49       29.06     30.46 o 
   7   1  17       76.21      112.18     29.70 o 
   0   2  17     2158.90     2291.92    175.33 o 
   1   2  17      521.22      541.49     31.17 o 
   2   2  17      659.11      643.28     40.11 o 
   3   2  17      266.92      310.91     22.42 o 
   4   2  17      206.79      139.39     41.75 o 
   5   2  17      303.50      305.47     29.67 o 
   6   2  17       35.78       13.91     24.78 o 
   7   2  17       63.14       63.77     29.80 o 
   1   3  17        4.50        9.92      8.75 o 
   2   3  17       14.99       14.19     10.24 o 
   3   3  17       89.00      107.68     14.46 o 
   4   3  17        8.60      -18.47     12.31 o 
   5   3  17        6.55        7.55     15.90 o 
   6   3  17        0.79       20.63     22.88 o 
   7   3  17       10.15       18.22     27.71 o 
   0   4  17       29.15       29.60     11.87 o 
   1   4  17      136.73      169.17     14.61 o 
   2   4  17       85.43       70.86     12.22 o 
   3   4  17      191.65      190.40     18.76 o 
   4   4  17      153.67      161.24     23.56 o 
   5   4  17       26.18       26.17     16.13 o 
   6   4  17        1.33       30.93     21.36 o 
   1   5  17      541.13      495.39     31.54 o 
   2   5  17      351.74      318.25     22.97 o 
   3   5  17      962.29      920.33     60.86 o 
   4   5  17      269.54      216.54     21.41 o 
   5   5  17       65.23       93.71     17.33 o 
   6   5  17        3.84        4.57     21.43 o 
   0   6  17       76.57       52.66     18.90 o 
   1   6  17      579.34      578.12     36.37 o 
   2   6  17        2.23       18.45     16.22 o 
   3   6  17     1108.34     1033.13     68.12 o 
   4   6  17        4.04        5.20     13.06 o 
   5   6  17       52.15       47.55     20.55 o 
   6   6  17       44.59       34.99     24.85 o 
   1   7  17     3082.91     2882.94    166.53 o 
   2   7  17      124.38      135.46     16.43 o 
   3   7  17      906.27      911.08     60.08 o 
   4   7  17       73.97       41.34     14.47 o 
   5   7  17        7.40       -7.02     16.18 o 
   6   7  17        3.08       14.29     20.07 o 
   0   8  17      149.19      169.45     25.16 o 
   1   8  17       71.66       64.50     13.70 o 
   2   8  17       35.88       26.47     13.41 o 
   3   8  17       10.67       -2.79     14.66 o 
   4   8  17      185.54      203.48     21.55 o 
   5   8  17       10.77       25.80     17.70 o 
   6   8  17       10.43        4.94     21.59 o 
   1   9  17      117.88      109.97     18.10 o 
   2   9  17       15.02       10.79     14.93 o 
   3   9  17      291.15      246.31     26.03 o 
   4   9  17       24.88       19.93     15.90 o 
   5   9  17        0.22       -1.04     22.95 o 
   0  10  17        1.93       21.98     21.08 o 
   1  10  17        4.94       13.05     15.48 o 
   2  10  17      161.67      181.23     22.18 o 
   3  10  17        3.78      -13.80     16.22 o 
   4  10  17       13.26       22.94     22.07 o 
   5  10  17       77.16       88.92     20.63 o 
   1  11  17        0.17       -4.78     15.75 o 
   2  11  17       10.82      -11.05     15.98 o 
   3  11  17       55.54       73.46     18.60 o 
   4  11  17       21.10       17.22     19.38 o 
   0  12  17      372.95      321.98     50.08 o 
   1  12  17        4.22      -16.06     18.36 o 
   2  12  17        0.11      -15.17     16.81 o 
   3  12  17      602.24      561.94     40.06 o 
   4  12  17        1.61        9.30     18.93 o 
   1  13  17      797.51      859.53     73.14 o 
   2  13  17        0.08       12.24     21.62 o 
   3  13  17       28.89       42.23     21.00 o 
   0  14  17       16.73       -5.19     51.15 o 
   1  14  17       16.12        7.60     23.04 o 
   2  14  17       43.41       46.27     27.21 o 
   0   0  18       72.52      118.66     33.52 o 
   1   0  18     1535.54     1548.72    120.12 o 
   2   0  18       38.37        8.17     13.72 o 
   3   0  18      319.20      317.13     36.10 o 
   4   0  18     1108.27     1114.26    103.95 o 
   5   0  18       21.48       -3.15     30.35 o 
   6   0  18       32.90       -2.01     34.90 o 
   7   0  18       74.80       64.74     40.43 o 
   1   1  18      131.42      142.34     13.06 o 
   2   1  18      211.33      202.00     17.25 o 
   3   1  18       75.03       40.04     15.49 o 
   4   1  18      781.80      819.41     60.95 o 
   5   1  18       90.92       70.49     22.03 o 
   6   1  18       19.11       -7.00     21.35 o 
   7   1  18       23.29        7.56     29.20 o 
   0   2  18       79.84      103.57     16.07 o 
   1   2  18      240.87      225.72     16.42 o 
   2   2  18     2907.85     2950.27    170.01 o 
   3   2  18     1302.07     1287.55     76.26 o 
   4   2  18      177.04      183.10     22.37 o 
   5   2  18      384.67      412.46     36.85 o 
   6   2  18       87.02       54.49     23.81 o 
   1   3  18        3.32       -5.98      9.46 o 
   2   3  18      723.20      669.08     41.78 o 
   3   3  18      203.49      211.80     19.87 o 
   4   3  18       15.84       19.11     14.92 o 
   5   3  18       17.95       18.82     18.78 o 
   6   3  18       43.19       36.19     40.10 o 
   0   4  18       25.27        0.93     13.26 o 
   1   4  18      495.09      491.60     31.87 o 
   2   4  18      127.32      140.76     17.32 o 
   3   4  18      115.20      101.82     15.83 o 
   4   4  18      256.97      250.43     27.24 o 
   5   4  18      342.16      385.19     35.73 o 
   6   4  18       17.75       22.26     24.31 o 
   1   5  18       15.55        7.75     10.63 o 
   2   5  18       16.08        9.27     10.89 o 
   3   5  18       48.81       27.89     13.28 o 
   4   5  18      593.08      566.47     40.93 o 
   5   5  18      329.66      333.84     29.39 o 
   6   5  18       31.40       45.87     22.68 o 
   0   6  18     1106.46      917.18    157.30 o 
   1   6  18      400.00      385.24     26.79 o 
   2   6  18       46.88       53.62     13.76 o 
   3   6  18      157.48      190.31     19.63 o 
   4   6  18      452.45      399.68     31.81 o 
   5   6  18       32.05       31.93     16.41 o 
   6   6  18        3.46        3.34     22.23 o 
   1   7  18     1234.60     1115.81     66.84 o 
   2   7  18      118.79      104.49     15.84 o 
   3   7  18      190.98      221.73     21.41 o 
   4   7  18        7.44       19.57     15.76 o 
   5   7  18       17.65       20.03     16.66 o 
   6   7  18        8.14       34.66     23.14 o 
   0   8  18      869.43      832.58     78.71 o 
   1   8  18      101.71      109.42     15.85 o 
   2   8  18     1244.28     1190.92     77.91 o 
   3   8  18      219.10      185.69     21.07 o 
   4   8  18        5.14       -7.96     18.42 o 
   5   8  18      393.20      421.80     33.01 o 
   1   9  18      538.11      525.48     37.98 o 
   2   9  18       10.11       30.54     17.05 o 
   3   9  18      569.36      572.16     44.90 o 
   4   9  18       94.42      101.48     21.49 o 
   5   9  18       12.88       20.63     19.47 o 
   0  10  18      198.92      160.65     28.02 o 
   1  10  18      480.95      443.68     33.95 o 
   2  10  18      509.86      459.52     39.02 o 
   3  10  18       22.49       73.90     18.62 o 
   4  10  18      174.10      161.96     23.43 o 
   5  10  18       72.68      103.25     21.42 o 
   1  11  18       10.46       19.52     17.07 o 
   2  11  18      567.05      447.74     56.38 o 
   3  11  18      241.93      228.01     23.81 o 
   4  11  18       61.17       35.42     22.27 o 
   0  12  18      598.34      623.79     79.84 o 
   1  12  18      174.00      219.18     28.83 o 
   2  12  18      220.69      178.26     24.86 o 
   3  12  18      227.34      236.55     25.95 o 
   4  12  18      109.79      107.96     23.53 o 
   1  13  18      573.23      542.89     50.47 o 
   2  13  18      119.30      125.44     25.12 o 
   3  13  18      209.99      210.35     27.16 o 
   0  14  18       42.31       54.69     70.97 o 
   1  14  18        6.36      -23.31     23.79 o 
   1   1  19     1405.33     1453.26     79.96 o 
   2   1  19      751.67      719.08     43.52 o 
   3   1  19       15.89       31.42     13.58 o 
   4   1  19        2.95       25.99     16.61 o 
   5   1  19      177.90      155.31     24.68 o 
   6   1  19       28.18       45.03     32.74 o 
   0   2  19      204.25      208.12     23.09 o 
   1   2  19        0.62        5.73     10.01 o 
   2   2  19     2396.30     2351.37    136.39 o 
   3   2  19       97.04      115.17     18.94 o 
   4   2  19       34.15       38.98     16.30 o 
   5   2  19        0.46       37.54     19.08 o 
   6   2  19       91.13       91.40     27.69 o 
   1   3  19       33.16       42.48     11.19 o 
   2   3  19     2438.66     2412.06    139.98 o 
   3   3  19        1.91       18.67     13.83 o 
   4   3  19      629.26      576.94     45.73 o 
   5   3  19       90.99       62.60     20.08 o 
   6   3  19        9.28       23.02     25.77 o 
   0   4  19      644.04      611.78     50.89 o 
   1   4  19        9.27        8.84     11.00 o 
   2   4  19     2946.94     2873.04    165.58 o 
   3   4  19      482.62      480.40     35.12 o 
   4   4  19      320.08      338.75     28.81 o 
   5   4  19        5.82      -21.15     19.19 o 
   6   4  19       43.28       32.65     26.60 o 
   1   5  19      297.97      308.36     22.80 o 
   2   5  19      515.01      514.46     38.32 o 
   3   5  19      278.48      285.13     25.14 o 
   4   5  19      109.46      153.42     19.59 o 
   5   5  19       94.43       69.59     20.66 o 
   6   5  19       32.83       14.82     22.94 o 
   0   6  19       10.33      -13.74     15.54 o 
   1   6  19      209.73      231.29     20.35 o 
   2   6  19      290.05      290.00     24.76 o 
   3   6  19      212.16      219.07     21.90 o 
   4   6  19       70.70       72.92     17.00 o 
   5   6  19        4.06       29.10     19.85 o 
   6   6  19        0.26      -34.59     23.06 o 
   1   7  19     1096.56     1115.34     67.36 o 
   2   7  19      328.83      370.44     29.23 o 
   3   7  19        5.89       26.67     14.68 o 
   4   7  19      150.86      175.20     22.02 o 
   5   7  19       27.54       19.47     19.72 o 
   0   8  19      293.38      301.99     36.29 o 
   1   8  19        3.35      -10.34     16.11 o 
   2   8  19      138.02      108.77     17.12 o 
   3   8  19       53.08       22.30     14.79 o 
   4   8  19       66.68       78.97     19.12 o 
   5   8  19       80.79      101.55     26.65 o 
   1   9  19       95.03      123.71     21.26 o 
   2   9  19      834.50      796.68     55.04 o 
   3   9  19        0.03        1.73     15.16 o 
   4   9  19      693.55      765.48     54.61 o 
   5   9  19        4.35      -16.50     20.80 o 
   0  10  19        0.35      -24.57     24.69 o 
   1  10  19      162.01      155.06     20.61 o 
   2  10  19      149.85      165.03     20.80 o 
   3  10  19      131.26      152.88     20.48 o 
   4  10  19      683.26      709.16     52.28 o 
   1  11  19      327.78      338.49     32.12 o 
   2  11  19      503.42      474.08     34.87 o 
   3  11  19      101.67      106.16     21.23 o 
   4  11  19        2.56       11.76     20.33 o 
   0  12  19       16.10       11.18     30.94 o 
   1  12  19      174.33      158.45     24.32 o 
   2  12  19        3.73        7.65     20.10 o 
   3  12  19       10.74        6.77     19.85 o 
   1  13  19       93.22      109.76     26.70 o 
   2  13  19       41.77       80.46     36.78 o 
   0  14  19      160.43      191.67     43.82 o 
   1  14  19        9.49        5.43     27.07 o 
   0   0  20      305.15      232.84     36.07 o 
   1   0  20      278.48      340.50     32.12 o 
   2   0  20     1069.51     1069.70     98.77 o 
   3   0  20      310.70      246.58     32.04 o 
   4   0  20        4.49       26.58     28.53 o 
   5   0  20       96.86       70.94     32.04 o 
   6   0  20      205.31      229.41     49.75 o 
   1   1  20      182.38      194.38     16.36 o 
   2   1  20     1778.80     1685.01    121.69 o 
   3   1  20     1663.14     1502.97    126.41 o 
   4   1  20      323.22      318.54     30.09 o 
   5   1  20      136.21       67.48     23.44 o 
   6   1  20       17.45       20.27     33.13 o 
   0   2  20     3368.80     3658.42    278.49 o 
   1   2  20      134.10      119.55     14.67 o 
   2   2  20      347.07      341.10     25.05 o 
   3   2  20        1.44        0.39     20.04 o 
   4   2  20        4.35       -7.20     15.50 o 
   5   2  20        6.81      -27.30     21.96 o 
   6   2  20       61.53       89.85     27.90 o 
   1   3  20      951.61      899.16     75.17 o 
   2   3  20      210.03      233.83     19.50 o 
   3   3  20      123.23      141.07     18.41 o 
   4   3  20       69.19       85.00     19.24 o 
   5   3  20       47.58       32.31     20.33 o 
   6   3  20      104.14      155.99     34.14 o 
   0   4  20     2914.27     2886.51    220.73 o 
   1   4  20      395.55      421.63     28.74 o 
   2   4  20      339.64      297.42     22.89 o 
   3   4  20       11.60       35.86     14.29 o 
   4   4  20       72.91      123.81     21.43 o 
   5   4  20        0.95      -10.92     19.93 o 
   6   4  20       39.83       19.57     25.71 o 
   1   5  20      212.59      197.13     17.75 o 
   2   5  20     1157.43     1077.25     70.47 o 
   3   5  20     1830.85     1709.79    109.65 o 
   4   5  20      147.73      173.21     21.41 o 
   5   5  20        0.01      -12.42     19.93 o 
   6   5  20       12.24        0.42     24.14 o 
   0   6  20        0.03        1.72     18.27 o 
   1   6  20       10.26        1.42     12.60 o 
   2   6  20       43.72       56.82     17.91 o 
   3   6  20       21.84       28.23     14.78 o 
   4   6  20        1.46        5.86     18.02 o 
   5   6  20       27.10       23.01     22.03 o 
   1   7  20        1.65        9.78     13.85 o 
   2   7  20        6.67       11.88     14.45 o 
   3   7  20      412.85      345.90     29.35 o 
   4   7  20        2.47       20.10     17.56 o 
   5   7  20       53.60       25.77     21.52 o 
   0   8  20     1836.60     1840.79    203.20 o 
   1   8  20      211.12      190.29     22.98 o 
   2   8  20      216.15      230.84     23.02 o 
   3   8  20       13.59       30.05     16.35 o 
   4   8  20        0.60      -22.55     17.34 o 
   5   8  20      101.01      126.78     24.74 o 
   1   9  20      220.47      246.72     25.95 o 
   2   9  20       35.90       56.28     21.18 o 
   3   9  20       15.63       17.62     16.38 o 
   4   9  20        5.63       28.16     19.59 o 
   0  10  20      835.99      652.09     80.28 o 
   1  10  20      403.61      403.20     36.45 o 
   2  10  20        0.20      -19.28     16.83 o 
   3  10  20        1.64      -10.30     17.89 o 
   4  10  20      375.49      413.78     34.85 o 
   1  11  20       80.64       52.02     19.91 o 
   2  11  20        0.19      -13.84     18.56 o 
   3  11  20      621.47      665.76     49.84 o 
   0  12  20      270.81      252.71     44.78 o 
   1  12  20       14.21       -7.31     21.00 o 
   2  12  20        2.99        1.76     22.25 o 
   3  12  20       52.97       39.59     22.45 o 
   1  13  20        3.60       16.02     23.76 o 
   2  13  20      275.91      327.54     37.21 o 
   1   1  21     1222.40     1218.93     67.86 o 
   2   1  21      463.40      404.13     42.24 o 
   3   1  21       33.53        6.77     14.73 o 
   4   1  21       23.16       24.79     17.78 o 
   5   1  21        1.69       17.60     22.28 o 
   6   1  21        5.92       10.79     25.08 o 
   0   2  21     4481.11     4366.90    329.85 o 
   1   2  21       22.47       36.33     13.11 o 
   2   2  21       24.04       16.42     13.02 o 
   3   2  21      528.85      545.61     43.76 o 
   4   2  21      117.56       93.96     29.12 o 
   5   2  21      329.63      328.60     37.37 o 
   6   2  21        2.05       32.91     33.80 o 
   1   3  21       59.69       68.60     14.65 o 
   2   3  21      365.39      335.22     31.27 o 
   3   3  21        2.29        6.19     15.58 o 
   4   3  21      109.36      104.76     21.64 o 
   5   3  21       11.35       28.67     22.50 o 
   6   3  21       66.79       66.65     28.29 o 
   0   4  21     7608.26     7263.48    634.09 o 
   1   4  21      357.01      359.87     28.81 o 
   2   4  21      259.28      252.65     21.56 o 
   3   4  21      206.90      201.45     23.87 o 
   4   4  21       18.72       55.61     19.03 o 
   5   4  21      372.71      409.32     38.91 o 
   6   4  21        0.03       12.27     27.82 o 
   1   5  21       56.14       67.78     13.92 o 
   2   5  21       27.92       22.04     14.40 o 
   3   5  21        0.59       28.44     15.81 o 
   4   5  21        9.94       21.52     18.18 o 
   5   5  21       22.62       30.96     21.72 o 
   0   6  21      164.10      163.33     26.86 o 
   1   6  21        0.55      -18.39     17.13 o 
   2   6  21      194.46      176.35     19.84 o 
   3   6  21       68.32       75.27     17.45 o 
   4   6  21       54.33       46.43     18.84 o 
   5   6  21       69.06       76.17     24.56 o 
   1   7  21       47.60       22.83     20.07 o 
   2   7  21        8.82        1.87     14.52 o 
   3   7  21       80.66       70.80     18.38 o 
   4   7  21       34.45       71.64     19.23 o 
   5   7  21      115.58      144.24     27.35 o 
   0   8  21      421.81      403.84     45.77 o 
   1   8  21      119.21       93.77     21.80 o 
   2   8  21      349.22      304.36     27.61 o 
   3   8  21        5.44       -9.19     16.31 o 
   4   8  21       66.98       60.12     19.32 o 
   5   8  21       66.34       58.38     26.56 o 
   1   9  21      306.84      310.55     30.65 o 
   2   9  21      112.25      110.22     20.90 o 
   3   9  21        5.76       27.43     18.61 o 
   4   9  21       73.26       72.64     20.64 o 
   0  10  21      886.80      816.94     97.26 o 
   1  10  21        1.06      -16.83     18.11 o 
   2  10  21       99.64       88.73     21.91 o 
   3  10  21      138.02      188.10     25.22 o 
   4  10  21       25.90       42.04     22.18 o 
   1  11  21       92.61      101.59     21.95 o 
   2  11  21       30.21       43.54     20.93 o 
   3  11  21      133.05      181.90     26.84 o 
   0  12  21        0.01      -33.60     31.67 o 
   1  12  21       17.10       24.09     23.93 o 
   2  12  21        0.01      -31.06     22.89 o 
   0   0  22     1862.47     1972.10    342.56 o 
   1   0  22      216.93      239.55     27.49 o 
   2   0  22       35.61       22.50     21.18 o 
   3   0  22        9.10       11.96     43.18 o 
   4   0  22      213.87      193.34     63.67 o 
   5   0  22      108.55      141.97     39.65 o 
   6   0  22      301.98      314.06     58.00 o 
   1   1  22      726.64      739.12     46.37 o 
   2   1  22        1.65       42.43     21.98 o 
   3   1  22      124.92       90.54     22.52 o 
   4   1  22       18.66        8.97     19.04 o 
   5   1  22       13.14       30.96     24.22 o 
   6   1  22        5.58       34.47     27.14 o 
   0   2  22     4914.68     5080.00    385.66 o 
   1   2  22      772.58      780.77     48.84 o 
   2   2  22      121.92       95.00     15.82 o 
   3   2  22      428.80      420.31     36.06 o 
   4   2  22       67.44       71.31     20.01 o 
   5   2  22        5.31       -5.88     24.34 o 
   1   3  22      101.35      142.12     17.09 o 
   2   3  22      169.10      158.52     18.26 o 
   3   3  22        1.44       -5.93     17.20 o 
   4   3  22        0.11        5.98     18.41 o 
   5   3  22      102.16      110.81     26.61 o 
   0   4  22      353.65      347.15     38.86 o 
   1   4  22      413.65      421.26     29.27 o 
   2   4  22      985.90      976.96     65.10 o 
   3   4  22        5.98        2.16     17.41 o 
   4   4  22       19.29       36.05     20.69 o 
   5   4  22       93.99       79.99     23.36 o 
   1   5  22      524.72      571.24     37.69 o 
   2   5  22      126.35      135.31     18.26 o 
   3   5  22        5.00       14.30     15.86 o 
   4   5  22       21.76       36.26     20.36 o 
   5   5  22        8.95       44.41     25.54 o 
   0   6  22      531.65      529.66     54.66 o 
   1   6  22       19.04       56.45     16.31 o 
   2   6  22       43.05      105.00     19.33 o 
   3   6  22       10.51        3.98     15.75 o 
   4   6  22      147.64      180.91     25.27 o 
   5   6  22       48.21       67.03     25.37 o 
   1   7  22      105.10       76.19     18.11 o 
   2   7  22       58.88       59.33     17.41 o 
   3   7  22       10.15       -2.54     16.81 o 
   4   7  22        3.85        1.99     19.40 o 
   5   7  22       19.21       26.24     24.27 o 
   0   8  22      360.59      328.15     40.71 o 
   1   8  22      256.77      201.61     24.71 o 
   2   8  22      139.73       87.78     18.41 o 
   3   8  22      100.44       90.75     19.71 o 
   4   8  22       89.75      134.17     24.00 o 
   1   9  22      236.88      175.56     24.20 o 
   2   9  22      152.35      193.38     25.71 o 
   3   9  22       10.34      -21.30     19.06 o 
   4   9  22       41.63       31.88     21.04 o 
   0  10  22       94.46      111.31     31.82 o 
   1  10  22        6.77        2.12     19.69 o 
   2  10  22      196.78      205.65     27.46 o 
   3  10  22      400.80      484.15     40.36 o 
   1  11  22      506.98      519.44     50.23 o 
   2  11  22       79.28       97.65     24.25 o 
   0  12  22      595.42      639.12     83.77 o 
   1  12  22        0.36       15.32     24.20 o 
   1   1  23      727.34      782.02     49.02 o 
   2   1  23      111.27      110.31     18.48 o 
   3   1  23      399.92      396.68     32.81 o 
   4   1  23      132.04      157.21     27.11 o 
   5   1  23       47.34       67.29     26.79 o 
   0   2  23     2150.04     2294.52    176.48 o 
   1   2  23      323.47      318.05     24.87 o 
   2   2  23      168.18      242.60     27.11 o 
   3   2  23      528.52      519.33     43.30 o 
   4   2  23       40.67       57.14     20.84 o 
   5   2  23      108.76      149.64     30.69 o 
   1   3  23        0.01      -20.11     13.41 o 
   2   3  23      334.21      351.78     27.07 o 
   3   3  23        2.57      -25.73     21.03 o 
   4   3  23       14.10       30.97     19.89 o 
   5   3  23       21.72       -3.33     25.85 o 
   0   4  23       40.92       10.82     20.91 o 
   1   4  23        0.17       -2.41     14.15 o 
   2   4  23      274.16      325.04     35.35 o 
   3   4  23      107.90      104.52     21.47 o 
   4   4  23       92.56       89.47     23.64 o 
   5   4  23        5.59        1.33     23.52 o 
   1   5  23      424.48      473.05     35.48 o 
   2   5  23        0.60      -23.21     15.47 o 
   3   5  23       15.53        1.55     16.62 o 
   4   5  23       73.76       91.55     25.57 o 
   5   5  23       30.68       16.05     22.51 o 
   0   6  23     1447.75     1305.81    118.92 o 
   1   6  23       20.19       31.98     17.14 o 
   2   6  23       30.60       -9.40     15.81 o 
   3   6  23       35.71       13.17     18.20 o 
   4   6  23        9.38       21.89     25.25 o 
   1   7  23      118.37      136.68     20.92 o 
   2   7  23       67.38       87.70     19.97 o 
   3   7  23      197.20      182.51     23.86 o 
   4   7  23      272.62      243.63     30.42 o 
   0   8  23       22.82       46.77     24.35 o 
   1   8  23        5.19       17.74     18.23 o 
   2   8  23       34.28        9.71     19.30 o 
   3   8  23        5.94        0.95     17.98 o 
   4   8  23      219.23      238.30     28.87 o 
   1   9  23      282.97      325.05     44.29 o 
   2   9  23      156.50      155.39     31.56 o 
   3   9  23        3.73        0.40     19.64 o 
   0  10  23      220.67      219.73     43.07 o 
   1  10  23       48.49       41.09     21.02 o 
   2  10  23       34.85        3.19     21.40 o 
   3  10  23        9.40       -9.70     22.64 o 
   1  11  23        6.13      -15.34     23.02 o 
   2  11  23       27.14       86.33     25.55 o 
   0   0  24      626.95      625.82     77.45 o 
   1   0  24     1310.24     1406.14    128.73 o 
   2   0  24      104.40      128.82     31.18 o 
   3   0  24       14.31       15.10     25.77 o 
   4   0  24       78.07      106.72     35.80 o 
   5   0  24      124.94      131.96     44.67 o 
   1   1  24       15.66       15.10     16.55 o 
   2   1  24      405.07      416.35     37.81 o 
   3   1  24      332.01      331.23     32.86 o 
   4   1  24        0.02      -10.01     22.19 o 
   5   1  24        6.75      -12.09     26.11 o 
   0   2  24      582.67      672.73     66.78 o 
   1   2  24       45.02       56.39     15.53 o 
   2   2  24     1794.99     1804.61    115.29 o 
   3   2  24       36.55       17.05     20.43 o 
   4   2  24       22.91       43.59     24.65 o 
   5   2  24        3.46        9.48     30.20 o 
   1   3  24       36.90       28.47     15.55 o 
   2   3  24      384.78      396.73     32.41 o 
   3   3  24      224.40      274.47     29.18 o 
   4   3  24       43.02       25.50     20.80 o 
   5   3  24      345.54      453.92     48.25 o 
   0   4  24       35.85       80.89     25.95 o 
   1   4  24      121.34      115.75     32.43 o 
   2   4  24        4.09      -29.99     20.00 o 
   3   4  24       63.01       79.44     21.56 o 
   4   4  24       96.54       88.40     24.18 o 
   5   4  24       37.54       95.77     30.90 o 
   1   5  24      348.32      367.69     30.99 o 
   2   5  24      242.72      218.51     23.72 o 
   3   5  24       42.46       13.20     19.53 o 
   4   5  24        1.41       12.97     21.89 o 
   0   6  24        2.95       19.07     24.38 o 
   1   6  24      147.15      127.31     21.34 o 
   2   6  24      204.64      240.16     25.42 o 
   3   6  24        3.19       -2.51     18.55 o 
   4   6  24       89.57      131.09     27.09 o 
   1   7  24       74.63       81.23     20.82 o 
   2   7  24        2.15       23.23     22.65 o 
   3   7  24      366.02      385.41     34.27 o 
   4   7  24       70.13       95.05     29.01 o 
   0   8  24     1068.93     1078.07    125.54 o 
   1   8  24        2.79       -6.28     19.40 o 
   2   8  24      635.59      633.98     52.12 o 
   3   8  24       40.71       74.88     22.81 o 
   1   9  24      234.73      256.48     29.47 o 
   2   9  24        0.01       23.74     21.71 o 
   3   9  24      233.56      259.47     31.52 o 
   0  10  24        7.17        0.89     33.63 o 
   1  10  24       99.53      124.30     25.30 o 
   2  10  24       88.07       98.28     26.31 o 
   1  11  24       33.68       48.58     25.28 o 
   1   1  25       23.18       42.77     16.94 o 
   2   1  25        3.06      -16.23     18.19 o 
   3   1  25      297.07      272.65     33.34 o 
   4   1  25      246.98      303.24     36.49 o 
   5   1  25        2.72       26.39     27.01 o 
   0   2  25       18.66       40.13     24.83 o 
   1   2  25        3.75      -23.48     15.66 o 
   2   2  25      482.32      495.80     38.10 o 
   3   2  25        2.05        6.27     19.37 o 
   4   2  25      159.76       91.32     28.04 o 
   1   3  25      255.27      261.52     26.05 o 
   2   3  25       23.82       36.82     19.93 o 
   3   3  25        3.15        6.81     21.68 o 
   4   3  25      187.59      174.53     28.14 o 
   0   4  25      193.07      194.80     31.91 o 
   1   4  25       12.55       30.34     19.36 o 
   2   4  25      441.80      482.95     40.71 o 
   3   4  25      137.76      134.57     24.74 o 
   4   4  25       41.45       21.21     30.03 o 
   1   5  25       61.96       61.73     20.53 o 
   2   5  25       12.22       -8.06     18.99 o 
   3   5  25      165.21      199.36     28.64 o 
   4   5  25       42.87       17.40     23.95 o 
   0   6  25       16.45       -8.23     38.78 o 
   1   6  25      104.01      127.79     24.36 o 
   2   6  25      308.58      316.09     32.37 o 
   3   6  25       11.43       10.36     22.17 o 
   4   6  25       38.06       35.56     25.05 o 
   1   7  25        1.18        0.48     19.47 o 
   2   7  25      371.94      355.03     35.21 o 
   3   7  25       33.93       62.92     22.68 o 
   0   8  25      118.71      106.02     35.22 o 
   1   8  25        2.96       11.80     20.15 o 
   2   8  25        2.28        9.07     21.62 o 
   3   8  25       22.10       32.45     24.29 o 
   1   9  25       67.00       44.97     24.36 o 
   2   9  25        3.12      -12.90     21.93 o 
   0  10  25      133.11      107.51     39.32 o 
   1  10  25       13.94        9.04     24.74 o 
   0   0  26       84.26      128.13     46.60 o 
   1   0  26      522.75      588.92     61.76 o 
   2   0  26      152.49      152.16     31.46 o 
   3   0  26       59.85       85.80     38.71 o 
   4   0  26      226.98      167.28     47.77 o 
   1   1  26     1893.81     1953.23    124.69 o 
   2   1  26      150.36      114.94     21.36 o 
   3   1  26        0.98       -2.04     22.37 o 
   4   1  26       58.63       39.97     28.69 o 
   0   2  26        0.78        2.12     25.33 o 
   1   2  26      125.69      158.23     22.54 o 
   2   2  26        5.03       15.85     19.18 o 
   3   2  26        9.66       -4.08     21.48 o 
   4   2  26      151.53      124.40     31.19 o 
   1   3  26       57.85       72.87     19.86 o 
   2   3  26        3.54      -29.67     19.78 o 
   3   3  26      705.34      800.20     62.27 o 
   4   3  26      124.38      151.75     28.32 o 
   0   4  26       76.16      106.48     30.02 o 
   1   4  26        5.83       12.37     21.69 o 
   2   4  26       21.66      -11.57     21.48 o 
   3   4  26       40.20       30.23     23.34 o 
   4   4  26       19.18       31.20     24.77 o 
   1   5  26     1538.68     1607.85    127.66 o 
   2   5  26        0.16      -35.38     23.58 o 
   3   5  26       33.79       74.18     23.56 o 
   0   6  26       79.42      129.52     31.90 o 
   1   6  26       27.91       27.28     21.39 o 
   2   6  26        8.76      -12.76     23.14 o 
   3   6  26        3.65      -13.69     27.38 o 
   1   7  26      247.98      295.20     32.13 o 
   2   7  26       24.53       47.76     27.91 o 
   3   7  26       30.12      -25.69     27.14 o 
   0   8  26       87.52      100.81     36.04 o 
   1   8  26       70.22       92.25     24.55 o 
   2   8  26       25.39       56.67     24.32 o 
   1   9  26      162.06      166.96     28.56 o 
   1   1  27       51.57       82.04     21.76 o 
   2   1  27      102.59      154.38     24.15 o 
   3   1  27      239.57      250.23     31.52 o 
   4   1  27        3.36      -22.18     29.21 o 
   0   2  27       15.18       26.82     28.27 o 
   1   2  27      131.15      109.08     23.62 o 
   2   2  27      115.81      149.10     26.03 o 
   3   2  27      304.06      366.44     36.62 o 
   4   2  27      319.45      340.99     43.39 o 
   1   3  27      104.31      120.39     24.59 o 
   2   3  27       14.95       16.11     22.34 o 
   3   3  27       10.80        5.25     24.26 o 
   0   4  27       53.64      124.40     34.03 o 
   1   4  27       62.56       65.49     28.15 o 
   2   4  27       18.26      -17.00     24.89 o 
   3   4  27      318.11      389.56     38.54 o 
   1   5  27        0.66      -26.79     21.56 o 
   2   5  27       13.35        7.31     25.58 o 
   3   5  27        0.56       10.20     25.23 o 
   0   6  27      104.69      115.44     39.07 o 
   1   6  27        0.04       12.78     25.38 o 
   2   6  27      133.50      136.89     30.62 o 
   1   7  27        1.59       -4.56     28.82 o 
   2   7  27      132.67      176.05     29.16 o 
   0   8  27       17.45        0.07     36.18 o 
   1   8  27      140.33      115.96     26.57 o 
   0   0  28       21.97       60.64     50.76 o 
   1   0  28       48.10       -1.99     30.08 o 
   2   0  28      174.72      211.77     37.40 o 
   3   0  28        1.29      -56.87     37.91 o 
   1   1  28      226.37      280.80     32.33 o 
   2   1  28       46.06      103.45     31.72 o 
   3   1  28      125.66      171.36     33.20 o 
   0   2  28      535.96      650.36     83.60 o 
   1   2  28      222.92      237.86     30.71 o 
   2   2  28      186.59      242.88     32.03 o 
   3   2  28        6.24        1.31     25.06 o 
   1   3  28       66.17      103.65     25.99 o 
   2   3  28      131.12      196.64     33.72 o 
   3   3  28       42.41       26.39     24.93 o 
   0   4  28      256.64      245.91     39.76 o 
   1   4  28      114.62      120.62     29.99 o 
   2   4  28       41.18        6.82     53.07 o 
   3   4  28       81.10      121.11     28.48 o 
   1   5  28      146.59      149.64     27.17 o 
   2   5  28        0.08      -31.51     27.43 o 
   0   6  28       41.44       64.86     38.02 o 
   1   6  28       21.12       -9.00     23.31 o 
   2   6  28      220.24      296.74     40.07 o 
   1   7  28        1.20       -0.77     24.34 o 
   1   1  29       47.78       42.03     26.59 o 
   2   1  29       34.59       -1.43     25.62 o 
   0   2  29       73.29       58.17     65.69 o 
   1   2  29        4.06       36.76     25.67 o 
   2   2  29       31.65       66.59     30.20 o 
   1   3  29        8.89       18.83     25.44 o 
   2   3  29        1.73       21.67     28.85 o 
   0   4  29       23.21       24.24     32.95 o 
   1   4  29       49.19       64.52     29.79 o 
   2   4  29        0.36        4.77     28.49 o 
   1   5  29       10.54       49.88     29.64 o 
   0   0  30      252.58      368.22     85.01 o 
   1   0  30      159.60      181.82     48.57 o 
   1   1  30      107.92      128.13     32.51 o 
   0   2  30      330.57      384.94     73.27 o 
   1   2  30        0.83       23.21     27.05 o 
   1   3  30      170.51      228.22     36.20 o 
                                                 
